# Supplementary material for: Building the Ferretome
Source: Front Neuroinform. 2016 May 10;10:16. doi: 10.3389/fninf.2016.00016 (PMC4861729; doi:10.3389/fninf.2016.00016)
Supplement: Supplementary file 1 [file Data_Sheet_1.ZIP]

Archive with 1 entries (1 files):
- ferretbraincollation.sql
