# Supplementary material for: Building the Ferretome
Source: Front Neuroinform. 2016 May 10;10:16. doi: 10.3389/fninf.2016.00016 (PMC4861729; doi:10.3389/fninf.2016.00016)
Supplement: Supplementary file 1 [file Data_Sheet_1.ZIP › ferretbraincollation.sql]

-- phpMyAdmin SQL Dump
-- version 3.5.7
-- http://www.phpmyadmin.net
--
-- Host: localhost
-- Generation Time: Apr 24, 2013 at 05:11 PM
-- Server version: 5.5.29-0ubuntu0.12.04.2
-- PHP Version: 5.3.10-1ubuntu3.6

SET SQL_MODE="NO_AUTO_VALUE_ON_ZERO";
SET time_zone = "+00:00";


/*!40101 SET @OLD_CHARACTER_SET_CLIENT=@@CHARACTER_SET_CLIENT */;
/*!40101 SET @OLD_CHARACTER_SET_RESULTS=@@CHARACTER_SET_RESULTS */;
/*!40101 SET @OLD_COLLATION_CONNECTION=@@COLLATION_CONNECTION */;
/*!40101 SET NAMES utf8 */;

--
-- Database: `ferretbraincollation`
--

-- --------------------------------------------------------

--
-- Table structure for table `architecture`
--

CREATE TABLE IF NOT EXISTS `architecture` (
  `architecture_id` int(10) unsigned NOT NULL AUTO_INCREMENT,
  `literature_id` int(10) unsigned NOT NULL,
  `brain_sites_id` int(10) unsigned NOT NULL,
  `layer_number` int(10) unsigned NOT NULL,
  `architecture_pdc` int(11) NOT NULL DEFAULT '1',
  `parameters_id` int(11) unsigned NOT NULL DEFAULT '1',
  `parameters_value` text,
  PRIMARY KEY (`architecture_id`)
) ENGINE=MyISAM  DEFAULT CHARSET=utf8 AUTO_INCREMENT=116 ;

--
-- Dumping data for table `architecture`
--

INSERT INTO `architecture` (`architecture_id`, `literature_id`, `brain_sites_id`, `layer_number`, `architecture_pdc`, `parameters_id`, `parameters_value`) VALUES
(42, 19, 128, 2, 1, 7, 'Round cell bodies'),
(32, 14, 62, 0, 1, 5, 'true'),
(40, 7, 1, 0, 1, 1, NULL),
(34, 14, 62, 4, 1, 1, ''),
(35, 14, 62, 0, 1, 4, '6'),
(43, 19, 128, 3, 1, 7, 'Small sized pyramidal cells'),
(44, 19, 128, 3, 1, 7, 'Medium sized pyramidal cells'),
(45, 19, 128, 4, 1, 4, '3'),
(46, 19, 128, 4, 1, 7, 'layer:a:large granule cells'),
(47, 19, 128, 4, 1, 7, 'layer:b:large granule cells'),
(114, 19, 128, 4, 1, 7, 'layer:c:small granule cells'),
(49, 19, 128, 5, 1, 3, 'low'),
(50, 19, 128, 5, 1, 7, 'large pyramidal neurons'),
(51, 19, 128, 6, 1, 3, 'middle'),
(53, 19, 128, 6, 1, 6, 'the neurons are organized in distinct, radially oriented palisades, 2–3 cell bodies thick'),
(54, 19, 128, 2, 1, 3, 'above middle'),
(55, 19, 129, 3, 1, 4, '3'),
(56, 19, 129, 3, 1, 7, 'layer:a:small pyramidal cells'),
(57, 19, 129, 3, 1, 7, 'layer:b:small pyramidal cells'),
(58, 19, 129, 3, 1, 7, 'layer:c:medium-sized pyramidal cells'),
(59, 19, 129, 6, 1, 6, 'the palisades in layer 6 consist of rows of individual cells'),
(60, 19, 130, 1, 1, 3, 'low'),
(62, 19, 130, 6, 1, 6, 'the palisades of layer 6 are thicker, being several cell diameters across, as in area 17, but are less orderly'),
(63, 19, 131, 5, 1, 7, 'large pyramidal cells'),
(64, 19, 131, 6, 1, 6, 'The palisades of layer 6 are one cell wide, as in area 18, but less orderly'),
(65, 36, 140, 5, 1, 7, 'pyramidal cells'),
(67, 36, 140, 5, 1, 8, 'low'),
(68, 36, 140, 5, 1, 3, 'low'),
(69, 36, 140, 4, 1, 3, 'high'),
(70, 36, 140, 4, 1, 7, 'small granule cells'),
(71, 36, 140, 2, 1, 7, 'small pyramidal cells'),
(72, 36, 140, 3, 1, 7, 'small pyramidal cells'),
(73, 36, 139, 4, 1, 8, 'middle'),
(74, 36, 139, 5, 1, 8, 'low'),
(75, 36, 139, 5, 1, 7, 'middle pyramidal cells'),
(76, 36, 139, 5, 1, 7, 'large pyramidal cells'),
(77, 36, 142, 4, 1, 3, 'middle'),
(78, 36, 142, 5, 1, 7, 'large pyramidal cells'),
(79, 36, 143, 3, 1, 3, 'high'),
(80, 36, 143, 3, 1, 7, 'middle pyramidal cells'),
(81, 36, 143, 5, 1, 7, 'middle pyramidal cells'),
(82, 36, 141, 5, 1, 7, 'pyramidal cells'),
(83, 36, 141, 5, 1, 7, 'large pyramidal cells'),
(84, 36, 141, 5, 1, 3, 'middle'),
(85, 36, 144, 4, 1, 3, 'low'),
(87, 36, 144, 3, 1, 7, 'middle pyramidal cells'),
(88, 24, 153, 5, 1, 3, 'low'),
(89, 24, 153, 5, 1, 7, 'large pyramidal cells'),
(90, 24, 153, 4, 1, 7, 'small pyramidal cells'),
(93, 24, 153, 6, 1, 6, 'poorly differentiated cell palisades'),
(92, 24, 153, 6, 1, 8, 'high'),
(95, 24, 153, 0, 1, 9, 'low'),
(96, 24, 154, 4, 1, 7, 'small pyramidal cells'),
(97, 24, 154, 6, 1, 6, 'poorly differentiated cellular palisades'),
(98, 24, 154, 5, 1, 3, 'low'),
(99, 24, 154, 5, 1, 7, 'large pyramidal cells'),
(100, 24, 154, 6, 1, 8, 'high'),
(101, 24, 154, 0, 1, 9, 'low'),
(102, 24, 154, 0, 1, 10, 'middle'),
(103, 24, 153, 0, 1, 10, 'middle'),
(104, 24, 153, 0, 1, 6, 'thin\nradial fascicles traversing layer 6 to layer 3'),
(105, 24, 154, 0, 1, 6, 'thin\nradial fascicles traversing layer 6 to layer 3'),
(107, 24, 155, 5, 1, 7, 'middle pyramidal cells'),
(108, 24, 155, 0, 1, 9, 'middle'),
(109, 24, 155, 0, 1, 10, 'low'),
(110, 29, 183, 3, 1, 7, 'granule cells'),
(111, 29, 183, 3, 1, 7, 'small pyramidal cells'),
(112, 29, 183, 4, 1, 7, 'small pyramidal cells'),
(115, 19, 128, 2, 1, 1, NULL);

-- --------------------------------------------------------

--
-- Table structure for table `authors`
--

CREATE TABLE IF NOT EXISTS `authors` (
  `authors_id` int(11) unsigned NOT NULL AUTO_INCREMENT,
  `authors_name` varchar(255) DEFAULT NULL,
  `authors_surname` varchar(255) DEFAULT NULL,
  `authors_middleName` varchar(255) DEFAULT NULL COMMENT 'optional',
  PRIMARY KEY (`authors_id`)
) ENGINE=MyISAM  DEFAULT CHARSET=utf8 AVG_ROW_LENGTH=29 AUTO_INCREMENT=76 ;

--
-- Dumping data for table `authors`
--

INSERT INTO `authors` (`authors_id`, `authors_name`, `authors_surname`, `authors_middleName`) VALUES
(1, 'Dmitrii', 'Sukhinin', 'Igorevich'),
(2, 'Paul', 'Manger', 'R'),
(3, 'Gerhard', 'Engler', ''),
(4, 'Chistian', 'Moll', 'K E'),
(5, 'Andreas', 'Engel', 'K'),
(6, 'Ernesto', 'Restrepo', 'C'),
(7, 'Giorgio', 'Innocenti', 'M'),
(8, 'W', 'Foxworthy', 'Alex'),
(9, 'M', 'Meredith', 'Alex'),
(10, 'F', 'Rice', 'L'),
(11, 'C', 'Gomez', 'M'),
(12, 'S', 'Leclerc', 'S'),
(13, 'R', 'Dyjes', 'W'),
(14, 'J', 'Moon', 'S'),
(15, 'K', 'Pourmoghadam', ''),
(16, 'Margaret', 'Law', 'I'),
(17, 'Kathleen', 'Zahs', 'R'),
(18, 'Michael', 'Stryker', 'P'),
(19, 'Jigane', 'Homman-Ludiye', ''),
(20, 'James', 'Bourne', 'A'),
(21, 'Italo', 'Masiello', ''),
(22, 'Anna', 'Roe', 'W'),
(23, 'Sarah', 'Pallas', 'L'),
(24, 'Young', 'Kwon', 'H'),
(25, 'Mriganka', 'Sur', ''),
(26, 'N', 'Strominger', 'L'),
(27, 'A', 'Knox', 'P'),
(28, 'D', 'Carpenter', 'O'),
(29, 'Mark', 'Wallace', 'N'),
(30, 'Morag', 'Harper', 'S'),
(31, 'Isabelle', 'Colin', ''),
(32, 'Laurent', 'Tettoni', ''),
(33, 'Ze', 'Jiang', 'D'),
(34, 'David', 'Moore', 'R'),
(35, 'Andrew', 'King', 'J'),
(36, 'Timothy', 'Doubell', 'P'),
(37, 'Irini', 'Skaliora', ''),
(38, 'Jerome', 'Baron', ''),
(39, 'Hiroyuki', 'Nakamura', ''),
(40, 'Sonata', 'Valentiniene', ''),
(41, 'Abigail', 'Ramsay', 'M'),
(42, 'Victoria', 'Bajo', 'M'),
(43, 'Fernando', 'Nodal', 'R'),
(44, 'Jennifer', 'Bizley', 'K'),
(45, 'Israel', 'Nelken', ''),
(46, 'Mark', 'Niedringhaus', ''),
(47, 'Patrick', 'Jackson', 'G'),
(48, 'Rebecca', 'Pearson', ''),
(49, 'Min', 'Shi', ''),
(50, 'Kenneth', 'Dretchen', ''),
(51, 'Richard', 'Gillis', 'A'),
(52, 'Niaz', 'Sahibzada', ''),
(53, 'L', 'Keniston', 'P'),
(54, 'B', 'Allman', 'L'),
(55, 'H', 'Clemo', 'R'),
(56, 'Alvaro', 'Duque', ''),
(57, 'David', 'McCormick', 'A'),
(58, 'Kathleen', 'Rockland', 'S'),
(59, 'Gina', 'Cantone', ''),
(60, 'Jun', 'Xiao', ''),
(61, 'Nardia', 'McFarlane', ''),
(62, 'Jonathan', 'Levitt', 'B'),
(63, 'Mengliang', 'Zhang', ''),
(64, 'Yi', 'Liu', ''),
(65, 'Jonas', 'Broman', ''),
(66, 'A', 'Battles', 'H'),
(67, 'D', 'Carpenter', 'O'),
(68, 'Debra', 'McLaughlin', 'F'),
(69, 'Ramana', 'Sonty', 'V'),
(70, 'Sharon', 'Junliano', 'L'),
(71, 'Carpenter', 'D', 'O'),
(72, 'Carpenter', 'D', 'O'),
(73, 'Nina', 'Kowalski', ''),
(74, 'Huib', 'Versnel', ''),
(75, 'Shihab', 'Shamma', 'A');

-- --------------------------------------------------------

--
-- Table structure for table `brain_maps`
--

CREATE TABLE IF NOT EXISTS `brain_maps` (
  `brain_maps_id` int(11) unsigned NOT NULL AUTO_INCREMENT,
  `literature_id` varchar(255) DEFAULT NULL,
  `brain_maps_type` varchar(2) DEFAULT 'FF',
  `brain_maps_index` varchar(255) DEFAULT NULL,
  `reference_figures` varchar(250) NOT NULL DEFAULT '''''',
  `reference_text` varchar(250) NOT NULL DEFAULT '''''',
  `citation` text,
  `comments` text,
  PRIMARY KEY (`brain_maps_id`),
  UNIQUE KEY `literature_id` (`literature_id`)
) ENGINE=MyISAM  DEFAULT CHARSET=utf8 AVG_ROW_LENGTH=40 AUTO_INCREMENT=32 ;

--
-- Dumping data for table `brain_maps`
--

INSERT INTO `brain_maps` (`brain_maps_id`, `literature_id`, `brain_maps_type`, `brain_maps_index`, `reference_figures`, `reference_text`, `citation`, `comments`) VALUES
(1, '7', 'tt', 'MRI2010', '1,5', '75-77', 'Retrogradely labelled neurons were found in all visual areas (57.62% of\nlabelled neurons) of the cerebral cortex, including areas 17, 18,\n19, 21, PPc, PPr, 20a, 20b, PS, AEV, AMLS, PMLS, ALLS, PLLS, VLS\nand DLS. Amongst these areas those most strongly labelled\nincluded 18 (11.43%), PMLS (8.54%), 21 (8.08%), and AMLS (6.71%).\nLabelled neurons were located in the primary auditory cortex\n(9.15%) and the region of the posterior limb of the ectosylvian\ngyrus lateral to the primary auditory cortex that most likely\nrepresents higher order auditory cortex (15.70%) (Nelken et al.,\n2004). Several somatosensory cortical areas gave rise to\ncollicular projections including (10.82% of labelled neurons), in\norder of intensity SIII (5.95%), PV (2.13%), SII (1.37%), and a very\nfew from areas 3b (0.91%) and 3a (0.46%). The primary motor\ncortex only revealed few retrogradely labelled neurons (0.46%),\nhowever, within the putative supplementary motor area (SMA)\n(6.86%) and pre-SMA (2.59%), as well as in the pre-motor cortex\n(5.49%), several labelled neurons were identified. The prefrontal\nregion of the cortex (Duque and McCormick, 2010), that region\nlocated anterior to the gigantocellular layer 5 neurons giving rise\nto the cortico-pontine tract, was devoid of labelled neurons.\n\nIn the cerebral hemisphere contralateral to the injected\nsuperior colliculus retrogradely labelled neurons were re-\nstricted to three cortical areas. A substantial cluster was found\nin the pre-motor cortex (60% of labelled neurons in the\ncontralateral hemisphere), and may reveal the location of\nthe frontal eye field in the ferret. A smaller cluster was located\nin area SII of the somatosensory cortex (32%), and the odd\nlabelled neuron was found in the SMA (8%).\n\n', ''),
(2, '9', 'tf', 'RGLDMP1993', '', '', '', NULL),
(5, '11', 'tf', 'LZS1988', '', '', '', NULL),
(6, '12', 'tf', 'MHB2010', '', '', '', NULL),
(7, '8', 'tf', 'FM2011', '', '', '', NULL),
(8, '13', 'tf', 'MIM2002', '', '', '', NULL),
(9, '14', 'ft', 'MEME2008', '1, 2, 3, 4, 5', '28pp.', 'Fig. 1. Dorsolateral photograph of the cortex of the ferret brain with known cortical areas outlined. This figure represents our present understanding of the subdivisions of the sensory cortex of the ferret. The location of the suprasylvian visual areas are based on the data from the present study (AMLS) and those of Philipp et al. (2005) and Cantone et al. (2006) for PMLS (termed PSS and Ssy in these papers, respectively). 3b, primary somatosensory cortex; A1, primary auditory cortex; AEV, anterior ectosyl- vian visual area; AMLS, anteromedial suprasylvian visual area; PMLS, posteromedial suprasylvian visual area; PPc, posterior parietal caudal area; PPr, posterior parietal rostral area; PS, posterior suprasylvian visual area; PV, parietal ventral somatosensory area; SII, second somatosensory area; SIII, third somatosensory area. Data used in this figure from the present study, and those of Manger et al. (2002a, 2002b, 2004, 2005), Kelly et al. ~1986!, Hunt et al. (2000), Philipp et al. (2005), Cantone et al. (2006). Figure modified from Manger et al. (2005).', 'Extensive map descriptions trhroughout paper - refer to the complete paper.'),
(10, '32', 'tf', 'R1985', '1,2', '226', 'Striate cortex in the ferret can be identified by several anatomical techniques. In Nissl stains (Fig. 1C) layer 4 tends to merge with the supragranular layers 2 and 3. Layer 5 in contrast is a cell-sparse layer containing a few large neurons ... The borders of area 17 (Fig. 2) are most easily established in AChE preparations, as the conspicuous AChE-poor band corresponding to layer 4 in area 17 does not persist in area 18. The border is also discernible in CO-reacted sections, where area 18 has a wider band (250-325 pm) of dense activity, extending as peaks into layer 3. In Nissl- stained sections, the boundaries are more difficult to detect, but can still be identified by the greater neuronal density of layer 5 in area 18 and the appearance in this area of large 3C pyramidal neurons, defining the upper border of layer 4. A border zone about 1.0 mm wide exhibits characteristics transitional between areas 17 and 18.', ''),
(11, '20', 'tf', 'JMK1997', '1', '?', '?', 'There is no direct description of a mapping procedure but this publication is about sub-cortical areas.'),
(12, '31', 'tt', 'DM2010', '2-4', '1023-1025', 'The extent and location of the ferret MD with respect to other thalamic structures (Figs 2, 3, and 9B2), and the difference in cellular composition within the MD (Fig. 3) that was observed in this study are in agreement with the description of ferretMD provided by Herbert (1963). In short, of the thalamic nuclei of the medial group, the MD is the largest and occupies most of the medial thalamus. Rostrocaudally MD extends from the level of the anterior nuclei to the level of the posterior thalamic nuclei. At about midway in its rostrocaudal extent it reaches its largest size', ''),
(13, '18', 'tt', 'RPS1990', '4,5', '55', 'We have drawn the borders of these MGN subdivisions only in those sections in which they were clear. In the case of the MGN, the size, shape, and orientation of cell somata aid in identification (Morest, ''64, ''65). Cortical area A1 was identified by its location within the anterior and posterior limbs of the ectosylvian sulci (Phillips et al., ''88) and by cytoarchitectonic criteria. The extent of AI was defined in individual sections by its cytoarchitectonic char- acteristics, chiefly the density and thickness of layers IV and V (Fig. 3) (Rose, ''49; Sanides and Hoffmann, ''69; Otsuka and Hassler, ''62).', ''),
(14, '25', 'tt', 'MR2004', '1,2', '462-464', 'The V1 injections (n¼3) were centered upon areas 17–19 and focused primarily on areas representing inferior visual space  and from B151 ipsilateral to 351 contralateral, according to the maps of Manger et al. [4]. Three SI injections (two large, one small) were in the shoulder/trunk representations while two others (one large, one small) were centered on the face/vibrissa region, according to the maps of Leclerc et al. [6], McLaughlin et al. [7], and our own recording data.', ''),
(15, '19', 'tf', 'MIMCT2002', '1', '412', '[pp. 412-415]', ''),
(16, '35', 'tf', 'SKB1994', '1-7', '50-55', 'Several nuclei at the level of the obex are related to the vagus\nnerve (Fig. 1). These nuclei, sometimes referred to as the dorsal\nvagal complex (DVC), include the area postrema, dorsal motor\nnucleus of the vagus (DMX), and the solitary tract (ST) with its\nsurrounding nuclei. The nucleus ambiguus, located in the ventrolateral\npart of the tegmentum medial to the spinal trigeminus\nand dorsal to the inferior olivary complex, though not part of the\nDVC, is part of the vagal system in that it is the source of lower\nmotoneurons in the nerve.\nThe solitary tract is a conspicuous compact bundle surrounded\nby several subnuclei which constitute the solitary complex. This\ncomplex in cats is described by disparate investigators using different\ncriteria as having two nuclei referred to as the medial (Sm)\nand lateral (Sl) solitary nuclei (14) five (116) six (86) and even\neight subnuclei (67). For the present purposes, the terms ventral\nsolitary nucleus (Sv) and subnucleus gelatinosus (Sg) will be\nemployed in addition to Sm and Sl. Cells of this group of nuclei\ntend to be small with finely granular Nissl material. The cells of\nthe solitary nuclei appear rather loosely organized and difficult\nto delimit. The main basis for their subdivision is geographic with\nregard to the tract. It should be noted that some cells of the solitary\nnuclei are quite large and may be diffusely located in all the\nvarious subnuclei, but especially in Sl.\n', ''),
(17, '36', 'tt', 'MSJ1998', '2', '254-255', 'Contour drawings of these sections were made and included morphological\nlandmarks, e.g., postcruciate dimple and coronal sulcus, the location of dye injections, and cytoarchitectonic boundaries for areas 4, 3a, 3b, 1, and 2. To create a cytoarchi- tectonic map, these landmarks were transferred on to a two-dimensional surface and aligned with re- spect to the fundus of the coronal sulcus', ''),
(18, '17', 'tt', 'WH1997', '1,2', '368', '"Three auditory areas have been identified on the surface of the ectosylvian gyrus by a variety of methods (Kavanagh and Kelly 1987; Wallace et al. 1997) and these can be identified by characteristic changes in the density of myelinated fibres (Fig. 1). The middle ectosylvian area (ME) has a much higher intensi- ty of myelin staining than the ventroposterior area (VP). In tangential sections VP has a patchy distribution of myelinated fibres with two or three patches being mod- erately intensely stained. By contrast the area of tempo- ral cortex ventral to it shows almost no myelin staining in the grey matter (Fig. 1). The orientation of the tan- gential sections in Figs. 1–4 is shown in Fig. 2D. The ventroanterior area (VA) has a similar staining intensity to the ME, but usually there is a slight reduction at its ventral and dorsal borders that allows it to be delineated"', ''),
(19, '37', 'tt', 'KVS1995', '3', '1514', 'The ectosylvian gyrus containing A1 (Kavanagh and Kelly 1987, Kelly et al. 1986a) and suprasylvian sulcus (SSS) were exposed by craniotomy...', ''),
(20, '24', 'tt', 'MINV2004', '1,2', '680-682', 'Following the nomenclature of simi- larly located areas in the cat we named these areas, from poste- rior to anterior, 20a, 20b and PS (posterior suprasylvian). Cytoarchitecture, myeloarchitecture and CO staining, as well as interhemispheric connectivity provided additional criteria for the parcellation. The medial border of these areas runs roughly antero-posteriorly for ∼5 mm. This border is with the visual areas 18 and 21 (Innocenti et al., 2002; Manger et al., 2002a) and further anterior with the, still uncharted, suprasyl- vian visual areas; it is often marked by a large vein.', ''),
(21, '27', 'ft', 'KBNBN2007', '1, 13, 14, 15', '2181', 'Visual, somatosensory, and parietal areas of the ferret cortex were identified on the basis of previous anatomical and physiological studies (Innocenti et al. 2002; Manger et al. 2002, 2004).', ''),
(22, '33', 'ft', 'CXML2005', '1', '314', 'Lateral view of\nferret brain depicting typical CTb injection location (arrow) relative to the sulcal pattern and areal boundaries described by Innocenti et al. (2002) and Manger et al. (2002a,b).', ''),
(23, '29', 'tt', 'MKAC2009', '1,7', '240', 'Location of the medial bank of the rostral suprasylvian sulcus (MRSS). The suprasylvian sulcus (opened and shaded gray) is located on the lateral surface of the ferret cortex. The MRSS is bordered by SI cortex (medially), and auditory cortices (laterally) and extends posteri- orly to the level of the caudal most extent of the pseudosylvian sulcus (gray arrow). Visual areas AMLS and ALLS are located caudally. The anterior sulcal region has not been studied. The location of the MRSS is also indicated by the gray shaded areas on the coronal sections. AI primary auditory region, AAF anterior auditory Weld, ADF anterior dor- sal Weld, AVF anterior ventral Weld, LRSS lateral bank of the rostral suprasylvian sulcus, PPr posterior parietal rostral, SI primary somato- sensory area, SII secondary somatosensory area, SIII third somatosen- sory area', ''),
(24, '26', 'tt', 'MKBNB2007', '1', '1', 'In order to identify the different subdivisions of the IC and auditory\ncortex, one set of serial sections (1 every 300 lm) was counter stained with 0.2% cresyl violet, another set was selected to visualize cytochrome oxidase (CO) activity, and a third set was used to perform SMI32 immunohistochemistry. The border between the dorsal cortex (DC) and central nucleus (CN) of the ICwas determined by applying the single- section rapid-Golgi method to coronal sections of the midbrain in one extra animal (for details, see Izzo and others 1987).\n....\n\nLateral view of the ferret brain showing the different gyri and sulci in the cortex. The ferret auditory cortex is located in the EG. The square in (A) indicates the area shown at higher magnification in (B); vertical lines (CE, DF) depict the level and plane of sections shown in (C--F). (B) Section cut tangentially, flattened, and immunostained with the SMI32 antibody. A bilaminar pattern of staining is prominent in the primary region in the MEG, less so in the AEG, and is absent in the PEG. Thin arrows indicate borders between MEG and AEG/PEG. The most anterior part of the AEG is characterized by intense staining in layer II/III (empty arrow marks the posterior limit of this). In the most ventral part of the PEG, SMI32 immunoreactivity was almost absent (below arrowheads). (C, D) Sections cut in the coronal plane and stained with the SMI32 antibody. In (C), the bilaminar pattern in AEG is transformed to a monolaminar pattern in dorsal PEG, which disappears in ventral PEG (as indicated by the arrowhead). (E, F) Sections cut in the coronal plane and stained for CO. In (E), PEG is weakly stained for CO, whereas in AEG the staining is strong and uniform in the supragranular layers. In PEG, the most ventral region is more weakly stained than the dorsal region (arrowhead). In (F), robust staining of layer IV is characteristic of MEG (arrow indicates the border between MEG and PEG).', ''),
(25, '30', 'tt', 'KBNB2010', '1', '4', 'The nomenclature and limits used for the different areas in the auditory cortex or layers in the SC are shown in Figure 1. The different layers of the SC were defi ned as in previous studies in the ferret (King and Hutchings, 1987; Meredith et al., 2001; Nodal et al., 2005), which are based on an earlier description of the SC in the cat (Kanaseki and Sprague, 1974).\n...\nFerret auditory cortex is located in the ectosylvian gyrus (EG) and its middle, anterior and posterior regions (MEG, AEG, and PEG, respectively) can be distinguished according to the distribu- tion pattern of SMI32 immunostaining (Figure 1B, dashed lines) and also by Nissl and CO staining patterns (Bajo et al., 2007)', ''),
(26, '23', 'tf', 'KDSB2003', '4,6', '6596', 'The SC comprises a purely sensory region, the superficial layers\n(sSC), which contain a map of the contralateral visual field,\nand a deeper region (dSC) in which neurons can exhibit both\nsensory and motor-related activity. The receptive fields of dSC\nneurons are arranged to form superimposed maps of visual and\nauditory space and the body surface, whereas their movement\nfields constitute a motor map of eye and head movements (Gordon,\n1973; Sparks, 1988; Wallace et al., 1996).', ''),
(27, '16', 'tt', 'SKC1994', '1-3', '37-38', '', ''),
(28, '21', 'ft', 'JMK1998', '1-5,8,11,13,15', '344-359', 'After multiple injections of WGA-HRP into the SC,\nretrogradely labelled neurons were found in many different\nbrainstem structures (described in Jiang et al., 1997),\nincluding several auditory nuclei.', ''),
(29, '22', 'tt', 'JMK1996', '1', '220', 'The ferret’s PBN is situated along the lateral margin of\nthe midbrain just ventral to the brachium of the inferior colliculus. It forms a slight bulge on the lateral surface of the brainstem. In Nissl-stained sections, this compact nu- cleus appears to be made up of densely packed, deeply stained, small- to medium-sized neurons. Fig. 1 illustrates the location of the PBN in frontal, horizontal and sagittal planes. The nucleus is roughly egg-shaped with its largest Ž.\narea in the sagittal plane Fig. 1 .', ''),
(30, '34', 'ft', 'ZLB2002', '', '39', 'We therefore adopted the terminology and definitions\nof thalamic nuclei previously described in cats\n(Jones, 1985; see also Zhang and Broman, 1998).', ''),
(31, '28', 'tf', 'NJPSDGS2008', '1,5', '50,54', '', '');

-- --------------------------------------------------------

--
-- Table structure for table `brain_sites`
--

CREATE TABLE IF NOT EXISTS `brain_sites` (
  `brain_sites_id` int(11) unsigned NOT NULL AUTO_INCREMENT,
  `brain_sites_index` varchar(255) DEFAULT NULL,
  `brain_sites_acronyms_id` int(11) NOT NULL,
  `brain_maps_id` int(11) DEFAULT NULL,
  `brain_sites_type` varchar(255) DEFAULT NULL,
  PRIMARY KEY (`brain_sites_id`)
) ENGINE=MyISAM  DEFAULT CHARSET=utf8 AVG_ROW_LENGTH=35 AUTO_INCREMENT=254 ;

--
-- Dumping data for table `brain_sites`
--

INSERT INTO `brain_sites` (`brain_sites_id`, `brain_sites_index`, `brain_sites_acronyms_id`, `brain_maps_id`, `brain_sites_type`) VALUES
(1, 'MRI2010_3a', 1, 1, '1'),
(2, 'MRI2010_3b', 2, 1, '1'),
(3, 'MRI2010_17', 3, 1, '1'),
(4, 'MRI2010_18', 4, 1, '1'),
(5, 'MRI2010_19', 5, 1, '1'),
(6, 'MRI2010_AEV', 9, 1, '1'),
(7, 'MRI2010_AMLS', 10, 1, '1'),
(8, 'MRI2010_ALLS', 11, 1, '1'),
(9, 'MRI2010_Aud', 12, 1, '1'),
(10, 'MRI2010_20a', 6, 1, '1'),
(11, 'MRI2010_20b', 7, 1, '1'),
(12, 'MRI2010_21', 8, 1, '1'),
(13, 'MRI2010_DLS', 13, 1, '1'),
(14, 'MRI2010_M1', 16, 1, '1'),
(15, 'MRI2010_PMLS', 18, 1, '1'),
(16, 'MRI2010_PLLS', 19, 1, '1'),
(17, 'MRI2010_PPc', 20, 1, '1'),
(18, 'MRI2010_PPr', 21, 1, '1'),
(19, 'MRI2010_PreMot', 22, 1, '1'),
(20, 'MRI2010_pre-SMA', 23, 1, '1'),
(21, 'MRI2010_PS', 24, 1, '1'),
(29, 'MRI2010_VLS', 31, 1, '1'),
(23, 'MRI2010_Pul', 25, 1, '1'),
(24, 'MRI2010_PV', 26, 1, '1'),
(25, 'MRI2010_SII', 27, 1, '1'),
(26, 'MRI2010_SIII', 28, 1, '1'),
(27, 'MRI2010_SMA', 29, 1, '1'),
(28, 'MRI2010_SC', 32, 1, '12'),
(31, 'RGLDMP1993_3a', 36, 2, '4'),
(32, 'RGLDMP1993_SI', 37, 2, '4'),
(33, 'RGLDMP1993_SII', 27, 2, '4'),
(34, 'RGLDMP1993_SIII', 28, 2, '4'),
(35, 'RGLDMP1993_PPr', 21, 2, '4'),
(36, 'RGLDMP1993_M1', 16, 2, '4'),
(37, 'RGLDMP1993_MRSS', 38, 2, '1'),
(38, 'LZS1988_17', 3, 5, '4'),
(39, 'MHB2010_21a', 40, 6, '1'),
(40, 'MHB2010_21b', 41, 6, '1'),
(41, 'MHB2010_ALLS', 11, 6, '1'),
(42, 'MHB2010_PLLS', 19, 6, '1'),
(43, 'MHB2010_DLS', 13, 6, '1'),
(44, 'MHB2010_VLS', 31, 6, '1'),
(45, 'MHB2010_SVA', 42, 6, '1'),
(46, 'MHB2010_CVA', 43, 6, '1'),
(47, 'MHB2010_AMLS', 10, 6, '1'),
(48, 'MHB2010_PMLS', 18, 6, '1'),
(49, 'MHB2010_17', 3, 6, '1'),
(50, 'MHB2010_18', 4, 6, '1'),
(51, 'MHB2010_19', 5, 6, '1'),
(52, 'MHB2010_PPcL', 44, 6, '1'),
(53, 'MHB2010_PPcM', 45, 6, '1'),
(54, 'MHB2010_PPrL', 46, 6, '1'),
(55, 'MHB2010_PPrM', 47, 6, '1'),
(56, 'MHB2010_20a', 6, 6, '1'),
(57, 'MHB2010_20b', 7, 6, '1'),
(58, 'FM2011_PO', 48, 7, '12'),
(59, 'FM2011_VB', 49, 7, '12'),
(60, 'MIM2002_PPr', 21, 8, '2'),
(61, 'MIM2002_PPc', 20, 8, '2'),
(62, 'MEME2008_AMLS', 10, 9, '1'),
(63, 'R1985_17', 3, 10, '1'),
(64, 'R1985_18', 4, 10, '1'),
(65, 'R1985_19', 5, 10, '1'),
(66, 'R1985_21b', 41, 10, '1'),
(67, 'MRI2010_VDT', 50, 1, '12'),
(68, 'MRI2010_LGN', 14, 1, '12'),
(69, 'MRI2010_LP', 15, 1, '12'),
(70, 'JMK1997_5M', 51, 11, '12'),
(71, 'JMK1997_5P', 52, 11, '12'),
(72, 'JMK1997_5SM', 53, 11, '12'),
(73, 'JMK1997_5ST', 54, 11, '12'),
(74, 'JMK1997_ALT', 55, 11, '12'),
(75, 'JMK1997_BIC', 56, 11, '12'),
(76, 'JMK1997_CN', 58, 11, '12'),
(77, 'JMK1997_CU', 59, 11, '12'),
(78, 'JMK1997_DMPO', 60, 11, '12'),
(79, 'JMK1997_DNLL', 61, 11, '12'),
(80, 'JMK1997_FTP', 62, 11, '12'),
(81, 'JMK1997_IC', 34, 11, '12'),
(82, 'JMK1997_ICC', 63, 11, '12'),
(83, 'JMK1997_ICP', 64, 11, '12'),
(84, 'JMK1997_ICX', 65, 11, '12'),
(85, 'JMK1997_INLL', 66, 11, '12'),
(86, 'JMK1997_LC', 67, 11, '12'),
(87, 'JMK1997_LDTN', 68, 11, '12'),
(88, 'JMK1997_LL', 69, 11, '12'),
(89, 'JMK1997_LSO', 70, 11, '12'),
(90, 'JMK1997_MG', 71, 11, '12'),
(91, 'JMK1997_MNTB', 72, 11, '12'),
(92, 'JMK1997_MSO', 73, 11, '12'),
(93, 'JMK1997_OTN', 74, 11, '12'),
(94, 'JMK1997_PAG', 75, 11, '12'),
(95, 'JMK1997_PBN', 76, 11, '12'),
(96, 'JMK1997_PCN', 77, 11, '12'),
(97, 'JMK1997_PH', 78, 11, '12'),
(98, 'JMK1997_PL', 79, 11, '12'),
(99, 'JMK1997_PON', 80, 11, '12'),
(100, 'JMK1997_PPN', 81, 11, '12'),
(101, 'JMK1997_PTA', 82, 11, '12'),
(102, 'JMK1997_PTM', 83, 11, '12'),
(103, 'JMK1997_PUL', 84, 11, '12'),
(104, 'JMK1997_SAG', 85, 11, '12'),
(105, 'JMK1997_SC', 32, 11, '12'),
(106, 'JMK1997_SCP', 86, 11, '12'),
(107, 'JMK1997_SN', 87, 11, '12'),
(108, 'JMK1997_SNC', 88, 11, '12'),
(109, 'JMK1997_SNR', 89, 11, '12'),
(110, 'JMK1997_TB', 90, 11, '12'),
(111, 'JMK1997_VNLL', 91, 11, '12'),
(112, 'JMK1997_ZI', 92, 11, '12'),
(113, 'JMK1997_5SP', 93, 11, '12'),
(114, 'JMK1997_5SL', 94, 11, '12'),
(115, 'JMK1997_AOL', 95, 11, '12'),
(116, 'JMK1997_SGI', 96, 11, '9'),
(117, 'DM2010_MD', 97, 12, '12'),
(118, 'DM2010_PFC', 98, 12, '2'),
(119, 'RPS1990_MGN', 100, 13, '12'),
(120, 'RPS1990_A1', 99, 13, '2'),
(121, 'RPS1990_MGv', 101, 13, '12'),
(122, 'RPS1990_MGm', 102, 13, '12'),
(123, 'RPS1990_MGd', 103, 13, '12'),
(124, 'RPS1990_PO', 104, 13, '12'),
(125, 'MR2004_SI', 37, 14, '2'),
(126, 'MR2004_PSSC', 105, 14, '2'),
(127, 'MR2004_V1', 106, 14, '2'),
(128, 'MIMCT2002_17', 3, 15, '2'),
(129, 'MIMCT2002_18', 4, 15, '2'),
(130, 'MIMCT2002_19', 5, 15, '2'),
(131, 'MIMCT2002_21', 8, 15, '2'),
(132, 'SKB1994_NGVN', 107, 16, '12'),
(133, 'SKB1994_DVC', 108, 16, '12'),
(134, 'SKB1994_MSSC', 110, 16, '12'),
(135, 'SKB1994_SSSC', 111, 16, '12'),
(136, 'SKB1994_AP', 112, 16, '12'),
(137, 'SKB1994_DMX', 113, 16, '12'),
(138, 'SKB1994_SC', 109, 16, '12'),
(139, 'MSJ1998_3a', 36, 17, '2'),
(140, 'MSJ1998_3b', 114, 17, '2'),
(141, 'MSJ1998_4', 115, 17, '2'),
(142, 'MSJ1998_1', 116, 17, '2'),
(143, 'MSJ1998_2', 117, 17, '2'),
(144, 'MSJ1998_DZ', 118, 17, '2'),
(145, 'SKB1994_Amb', 119, 16, '12'),
(146, 'SKB1994_SA', 120, 16, '12'),
(147, 'SKB1994_ST', 121, 16, '12'),
(148, 'WH1997_ME', 122, 18, '2'),
(149, 'WH1997_VP', 123, 18, '2'),
(150, 'WH1997_VA', 124, 18, '2'),
(151, 'KVS1995_A1', 99, 19, '2'),
(152, 'KVS1995_AAF', 125, 19, '2'),
(153, 'MINV2004_20a', 6, 20, '2'),
(154, 'MINV2004_20b', 7, 20, '2'),
(155, 'MINV2004_PS', 24, 20, '2'),
(156, 'KBNBN2007_17', 3, 21, '2'),
(157, 'KBNBN2007_18', 4, 21, '2'),
(158, 'KBNBN2007_19', 5, 21, '2'),
(159, 'KBNBN2007_20a', 6, 21, '2'),
(160, 'KBNBN2007_20b', 7, 21, '2'),
(161, 'KBNBN2007_21', 8, 21, '2'),
(162, 'KBNBN2007_A1', 99, 21, '2'),
(163, 'KBNBN2007_AAF', 125, 21, '2'),
(164, 'KBNBN2007_ADF', 126, 21, '2'),
(165, 'KBNBN2007_SSY', 127, 21, '2'),
(166, 'KBNBN2007_PPc', 20, 21, '2'),
(167, 'KBNBN2007_AVF', 128, 21, '2'),
(168, 'KBNBN2007_MGN', 100, 21, '12'),
(169, 'KBNBN2007_AEG', 130, 21, '2'),
(170, 'KBNBN2007_MEG', 129, 21, '2'),
(171, 'KBNBN2007_EG', 131, 21, '2'),
(172, 'KBNBN2007_PEG', 132, 21, '2'),
(173, 'KBNBN2007_PPF', 133, 21, '2'),
(174, 'KBNBN2007_PSF', 134, 21, '2'),
(175, 'CXML2005_17', 3, 22, '2'),
(176, 'CXML2005_18', 4, 22, '2'),
(177, 'CXML2005_21', 8, 22, '2'),
(178, 'CXML2005_SSY', 127, 22, '2'),
(179, 'CXML2005_PPc', 20, 22, '2'),
(180, 'CXML2005_PPr', 21, 22, '2'),
(181, 'CXML2005_LT', 135, 22, '2'),
(182, 'CXML2005_19', 5, 22, '2'),
(183, 'MKAC2009_MRSS', 38, 23, '2'),
(184, 'MKAC2009_SI', 37, 23, '2'),
(185, 'MKAC2009_VB', 49, 23, '12'),
(186, 'MKAC2009_LRSS', 39, 23, '2'),
(187, 'MKAC2009_PSSC', 105, 23, '2'),
(188, 'MKBNB2007_IC', 34, 24, '12'),
(189, 'MKBNB2007_EG', 131, 24, '2'),
(190, 'MKBNB2007_MEG', 129, 24, '2'),
(191, 'MKBNB2007_PEG', 132, 24, '2'),
(192, 'MKBNB2007_AEG', 130, 24, '2'),
(193, 'MKBNB2007_LN', 136, 24, '12'),
(194, 'MKBNB2007_CN', 137, 24, '12'),
(195, 'MKBNB2007_SSS', 138, 24, '2'),
(196, 'KBNB2010_AEG', 130, 25, '2'),
(197, 'KBNB2010_MEG', 129, 25, '2'),
(198, 'KBNB2010_PEG', 132, 25, '2'),
(199, 'KBNB2010_SSS', 138, 25, '2'),
(200, 'KBNB2010_AVF', 128, 25, '2'),
(201, 'KBNB2010_PSF', 134, 25, '2'),
(202, 'KBNB2010_SC', 32, 25, '12'),
(203, 'KBNB2010_SSG', 139, 25, '2'),
(204, 'KDSB2003_SC', 32, 26, '12'),
(205, 'KDSB2003_dSC', 141, 26, '9'),
(206, 'KDSB2003_sSC', 140, 26, '9'),
(207, 'SKC1994_AP', 112, 27, '12'),
(208, 'SKC1994_AAA', 142, 27, '12'),
(209, 'SKC1994_SC', 109, 27, '12'),
(210, 'SKC1994_SCP', 86, 27, '12'),
(211, 'SKC1994_Npvn', 143, 27, '12'),
(212, 'SKC1994_Pl', 144, 27, '12'),
(213, 'SKC1994_Pm', 145, 27, '12'),
(214, 'SKC1994_ST', 121, 27, '12'),
(215, 'SKC1994_Sp5', 146, 27, '12'),
(216, 'SKC1994_sg', 111, 27, '12'),
(217, 'SKC1994_NTS', 147, 27, '12'),
(218, 'JMK1998_IC', 34, 28, '12'),
(219, 'JMK1998_ICX', 65, 28, '12'),
(220, 'JMK1998_BIC', 56, 28, '12'),
(221, 'JMK1998_BIN', 148, 28, '12'),
(222, 'JMK1998_ICC', 63, 28, '12'),
(223, 'JMK1998_ICP', 64, 28, '12'),
(224, 'JMK1998_SAG', 85, 28, '12'),
(225, 'JMK1998_INLL', 66, 28, '12'),
(226, 'JMK1998_DNLL', 61, 28, '12'),
(227, 'JMK1998_PL', 79, 28, '12'),
(228, 'JMK1998_MNTB', 72, 28, '12'),
(229, 'JMK1998_PON', 80, 28, '12'),
(230, 'JMK1998_DMPO', 60, 28, '12'),
(231, 'JMK1998_TB', 90, 28, '12'),
(232, 'JMK1998_SC', 32, 28, '12'),
(233, 'JMK1998_VNLL', 91, 28, '12'),
(234, 'JMK1996_SC', 32, 29, '12'),
(235, 'JMK1996_PBN', 76, 29, '12'),
(236, 'JMK1996_ALT', 55, 29, '12'),
(237, 'ZLB2002_LCN', 149, 30, '12'),
(238, 'ZLB2002_CTT', 150, 30, '12'),
(239, 'ZLB2002_DLF', 152, 30, '12'),
(240, 'ZLB2002_VPL', 151, 30, '12'),
(241, 'ZLB2002_VPM', 153, 30, '12'),
(242, 'ZLB2002_VPI', 154, 30, '12'),
(243, 'ZLB2002_POm', 155, 30, '12'),
(244, 'ZLB2002_CeM', 156, 30, '12'),
(245, 'ZLB2002_CL', 157, 30, '12'),
(246, 'ZLB2002_VL', 158, 30, '12'),
(247, 'ZLB2002_VB', 49, 30, '12'),
(248, 'FM2011_SI', 37, 7, '12'),
(249, 'FM2011_MRSS', 38, 7, '12'),
(250, 'FM2011_M1', 16, 7, '2'),
(251, 'FM2011_PPr', 21, 7, '2'),
(252, 'NJPSDGS2008_DMV', 159, 31, '12'),
(253, 'MINV2004_SSG', 139, 20, '2');

-- --------------------------------------------------------

--
-- Table structure for table `brain_sites_classes`
--

CREATE TABLE IF NOT EXISTS `brain_sites_classes` (
  `brain_sites_classes_id` int(11) unsigned NOT NULL AUTO_INCREMENT,
  `brain_sites_classes_name` varchar(255) DEFAULT NULL,
  PRIMARY KEY (`brain_sites_classes_id`)
) ENGINE=MyISAM  DEFAULT CHARSET=utf8 AVG_ROW_LENGTH=23 AUTO_INCREMENT=10 ;

--
-- Dumping data for table `brain_sites_classes`
--

INSERT INTO `brain_sites_classes` (`brain_sites_classes_id`, `brain_sites_classes_name`) VALUES
(1, 'Area_IsoCTx'),
(2, 'Area_AlloCtx'),
(3, 'Lamina_Ctx'),
(4, 'Band_Ctx'),
(5, 'Column_Ctx'),
(6, 'Nucleus_SubCtx'),
(7, 'Lamina_SubCtx'),
(8, 'Neuron_Ensemble'),
(9, 'Neuron_Soma');

-- --------------------------------------------------------

--
-- Table structure for table `brain_sites_types`
--

CREATE TABLE IF NOT EXISTS `brain_sites_types` (
  `brain_sites_type_id` int(11) unsigned NOT NULL AUTO_INCREMENT,
  `brain_sites_type_name` varchar(255) DEFAULT NULL,
  `brain_sites_type_desc` text,
  PRIMARY KEY (`brain_sites_type_id`)
) ENGINE=MyISAM  DEFAULT CHARSET=utf8 AVG_ROW_LENGTH=170 AUTO_INCREMENT=14 ;

--
-- Dumping data for table `brain_sites_types`
--

INSERT INTO `brain_sites_types` (`brain_sites_type_id`, `brain_sites_type_name`, `brain_sites_type_desc`) VALUES
(1, 'Area_Ctx_2D', 'BrainSites that are shown by 2D projections, for example, lateral overviews of data projected onto the cortical surface or flat maps'),
(2, 'Area_Ctx_3D', 'Brain sites that are shown within a 3D space'),
(5, 'Band_Ctx_3D', 'to three-dimensional structurally homogenous bands of tissue across several or all cortical laminae within a cortical area (e.g. thick, thin and pale stripes defined by cytochrome oxidase staining in area V2).'),
(6, 'Column_Ctx_3D', 'cortical columns (conceptualized as 3D elements).'),
(7, 'Lamina_Ctx_2D', 'single cortical laminae that are shown by 2D views, e.g. sections tangential to their main orientation'),
(8, 'Lamina_Ctx_3D', 'single cortical laminae that are shown by sections perpendicular or oblique to their main orientation. It should be used for allocortical brain sites that lack the typical six-layered organization of isocortical areas'),
(9, 'Lamina_SubCtx_3D', 'single laminae of subcortical brain sites'),
(10, 'Neuron_Ensemble_3D', 'general populations of neurons. These populations can be defined by arbitrary criteria (e.g. all pyramidal cells within a given area, all calbindin-positive cells within a given lamina, all dopaminergic neurons of a given nucleus, etc.). Also, they may consist of spatially distributed neurons or form a continuous block of tissue'),
(11, 'Neuron_Soma_3D', 'experimental data referring to the soma of a single neuron'),
(12, 'Nucleus_SubCtx_3D', 'subcortical nuclei and their subparts. These data are usually represented by sections');

-- --------------------------------------------------------

--
-- Table structure for table `brain_site_acronyms`
--

CREATE TABLE IF NOT EXISTS `brain_site_acronyms` (
  `brain_site_acronyms_id` int(11) unsigned NOT NULL AUTO_INCREMENT,
  `acronym_name` varchar(255) DEFAULT NULL,
  `acronym_full_name` varchar(255) DEFAULT NULL,
  PRIMARY KEY (`brain_site_acronyms_id`)
) ENGINE=MyISAM  DEFAULT CHARSET=utf8 AVG_ROW_LENGTH=48 AUTO_INCREMENT=160 ;

--
-- Dumping data for table `brain_site_acronyms`
--

INSERT INTO `brain_site_acronyms` (`brain_site_acronyms_id`, `acronym_name`, `acronym_full_name`) VALUES
(1, '3a', 'Proprioceptive somatosensory cortical area'),
(2, '3b', 'Primary somatosensory cortex'),
(3, '17', 'primary visual cortex'),
(4, '18', 'second visual cortical area'),
(5, '19', 'third visual cortical area'),
(6, '20a', 'temporal visual area a'),
(7, '20b', 'temporal visual area b'),
(8, '21', 'fourth visual cortical area'),
(9, 'AEV', 'anterior ectosylvian visual area of ferret'),
(10, 'AMLS', 'anteromedial lateral suprasylvian visual area'),
(11, 'ALLS', 'anterolateral lateral suprasylvian visual area'),
(12, 'Aud', 'auditory cortex'),
(13, 'DLS', 'dorsal lateral suprasylvian visual cortical area'),
(14, 'LGN', 'lateral geniculate nucleus'),
(15, 'LP', 'lateral posterior nucleus of the dorsal thalamus'),
(16, 'M1', 'primary motor cortex'),
(17, 'MIN', 'medial intralaminar nucleus of the lateral geniculate nucleus'),
(18, 'PMLS', 'posteromedial lateral suprasylvian visual area'),
(19, 'PLLS', 'posterolateral lateral suprasylvian visual area'),
(20, 'PPc', 'posterior parietal caudal cortical area'),
(21, 'PPr', 'posterior parietal rostral cortical area'),
(22, 'PreMot', 'pre-motor cortex'),
(23, 'pre-SMA', 'pre- supplementary motor cortical area'),
(24, 'PS', 'posterior suprasylvian visual cortical area'),
(25, 'Pul', 'pulvinar nucleus of the dorsal thalamus'),
(26, 'PV', 'parietoventral somatosensory cortical area'),
(27, 'SII', 'second somatosensory cortical area'),
(28, 'SIII', 'third somatosensory cortical area'),
(29, 'SMA', 'supplementary motor cortical area'),
(30, 'temp vis', 'temporal visual cortex'),
(31, 'VLS', 'ventral lateral suprasylvian visual area'),
(32, 'SC', 'superior colliculus'),
(33, 'DT', 'dorsal thalamus'),
(34, 'IC', 'inferior colliculus'),
(36, '3a', ''),
(37, 'SI', 'somatosensory area 1'),
(38, 'MRSS', 'medial rostral suprasylvian'),
(39, 'LRSS', 'lateral rostral suprasylvian sulcus'),
(40, '21a', ''),
(41, '21b', ''),
(42, 'SVA', 'splenial visual area'),
(43, 'CVA', 'cingulate visual areas'),
(44, 'PPcL', 'posteroparietal caudal lateral'),
(45, 'PPcM', 'posteroparietal caudal medial'),
(46, 'PPrL', 'posteroparietal rostal lateral'),
(47, 'PPrM', 'posteroparietal rostal medial'),
(48, 'PO', 'posterior thalamic nucleus'),
(49, 'VB', 'ventrobasal nucleus of the thalamus'),
(50, 'VDT', 'visual dorsal thalamus'),
(51, '5M', 'motor trigeminal nucleus'),
(52, '5P', 'principal sensory trigeminal nucleus'),
(53, '5SM', 'alaminar spinal trigeminal nucleus magnocellu- lar division'),
(54, '5ST', 'spinal trigeminal tract'),
(55, 'ALT', 'adjacent lateral tegmentum'),
(56, 'BIC', 'brachium of the inferior colliculus'),
(57, 'CIC', 'commissure of the inferior colliculus'),
(58, 'CN', 'cochlear nucleus'),
(59, 'CU', 'cuneiform nucleus'),
(60, 'DMPO', 'dorsomedial nucleus of the periolivary nuclei'),
(61, 'DNLL', 'dorsal nucleus of the lateral lemniscus'),
(62, 'FTP', 'paralemniscal tegmental field'),
(63, 'ICC', 'central nucleus of the inferior colliculus'),
(64, 'ICP', 'pericentral nucleus of the inferior colliculus'),
(65, 'ICX', 'external nucleus of the inferior colliculus'),
(66, 'INLL', 'intermediate nucleus of the lateral lemniscus'),
(67, 'LC', 'locus coeruleus'),
(68, 'LDTN', 'lateral dorsal tegmental nucleus'),
(69, 'LL', 'lateral lemniscus'),
(70, 'LSO', 'lateral superior olive'),
(71, 'MG', 'medial geniculate body'),
(72, 'MNTB', 'medial nucleus of the trapezoid body'),
(73, 'MSO', 'medial superior olive'),
(74, 'OTN', 'nucleus of the optic tract'),
(75, 'PAG', 'periaqueductal gray matter'),
(76, 'PBN', 'parabigeminal nucleus'),
(77, 'PCN', 'nucleus of the posterior commissure'),
(78, 'PH', 'nucleus prepositus hypoglossi'),
(79, 'PL', 'paralemniscal zone'),
(80, 'PON', 'preolivary nucleus'),
(81, 'PPN', 'pedunculopontine tegmental nucleus'),
(82, 'PTA', 'anterior pretectal nucleus'),
(83, 'PTM', 'medial pretectal area'),
(84, 'PUL', 'pulvinar'),
(85, 'SAG', 'nucleus sagulum'),
(86, 'SCP', 'superior cerebellar peduncle'),
(87, 'SN', 'substantia nigra'),
(88, 'SNC', 'compact division of the substantia nigra'),
(89, 'SNR', 'reticular division of the substantia nigra'),
(90, 'TB', 'trapezoid body'),
(91, 'VNLL', 'ventral nucleus of the lateral lemniscus'),
(92, 'ZI', 'zona incerta'),
(93, '5SP', 'caudal parvocellular division'),
(94, '5SL', 'laminar spinal triggeminal nucleus'),
(95, 'AOL', 'nucleus of the accessory optic tract lateral division'),
(96, 'SGI', 'stratum griseum intermediale of superior colliculus'),
(97, 'MD', 'mediodorsal nucleus of the thalamus'),
(98, 'PFC', 'prefrontal cortex'),
(99, 'A1', 'primary auditory cortex'),
(100, 'MGN', 'medial geniculate nucleus'),
(101, 'MGv', 'ventral division of the MGN'),
(102, 'MGm', 'medial division of the MGN'),
(103, 'MGd', 'dorsal division of the MGN'),
(104, 'PO', 'posterior thalamic group'),
(105, 'PSSC', 'Pseudosylvian sulcal cortex'),
(106, 'V1', 'primary visual cortex'),
(107, 'NGVN', 'Nodose ganglion of the vagus nerve'),
(108, 'DVC', 'Dorsal vagal complex'),
(109, 'SC', 'Solitary complex'),
(110, 'MSSC', 'Medial subnuclei of solitary complex'),
(111, 'sg', 'Subgelatinous subnuclei of solitary complex'),
(112, 'AP', 'Area postrema'),
(113, 'DMX', 'Dorsal motor nucleus of the vagus'),
(114, '3b', ''),
(115, '4', ''),
(116, '1', 'area one'),
(117, '2', 'area two'),
(118, 'DZ', 'Dysgranular zone'),
(119, 'Amb', 'nucleus ambiguus'),
(120, 'SA', 'spinal accessory nucleus'),
(121, 'ST', 'solitary tract'),
(122, 'ME', 'middle ectosylvian area'),
(123, 'VP', 'ventroposterior area'),
(124, 'VA', 'ventroanterior area'),
(125, 'AAF', 'anterior auditory field'),
(126, 'ADF', 'anterior dorsal field'),
(127, 'SSY', 'suprasylvian cortex'),
(128, 'AVF', 'anterior ventral field'),
(129, 'MEG', 'middle ectosylvian gyrus'),
(130, 'AEG', 'anterior ectosylvian gyrus'),
(131, 'EG', 'ectosylvian gyrus'),
(132, 'PEG', 'posterior ectosylvian gyrus'),
(133, 'PPF', 'posterior pseudosylvian field'),
(134, 'PSF', 'posterior suprasylvian field'),
(135, 'LT', 'lateral temporal area'),
(136, 'LN', 'later nucleus of IC'),
(137, 'CN', 'central nucleus of the IC'),
(138, 'SSS', 'suprasylvian sulcus'),
(139, 'SSG', 'suprasylvian gyrus'),
(140, 'sSC', 'superficial layers of Superior Colliculus'),
(141, 'dSC', 'deeper layers of Superior Colliculus'),
(142, 'AAA', 'anterior amygdaloid area'),
(143, 'Npvn', 'paraventricular nucleus of the hypothalamus'),
(144, 'Pl', 'lateral parabrachial nucleus'),
(145, 'Pm', 'medial parabrachial nucleus'),
(146, 'Sp5', 'spinal trigeminal tract and nucleus;'),
(147, 'NTS', 'nucleus of the solitary tract'),
(148, 'BIN', 'Nucleus of the brachium of the inferior colliculus'),
(149, 'LCN', 'Lateral cervical nucleus'),
(150, 'CTT', 'Cervicothalamic tract'),
(151, 'VPL', 'Ventral posterior lateral nucleus'),
(152, 'DLF', 'Dorsolateral funiculus'),
(153, 'VPM', 'ventral posterior medial nucleus'),
(154, 'VPI', 'Ventral posterior inferior nucleus'),
(155, 'POm', 'medial nucleus of the posterior complex'),
(156, 'CeM', 'Central medial nucleus'),
(157, 'CL', 'Central lateral nucleus'),
(158, 'VL', 'Ventraln lateral nucleus'),
(159, 'DMV', 'Dorsal motor nucleus of the vagus nerve');

-- --------------------------------------------------------

--
-- Table structure for table `coding_rules`
--

CREATE TABLE IF NOT EXISTS `coding_rules` (
  `coding_rules_id` int(11) unsigned NOT NULL AUTO_INCREMENT,
  `coding_rules_name` varchar(255) DEFAULT NULL,
  `coding_rules_desc` text,
  PRIMARY KEY (`coding_rules_id`),
  UNIQUE KEY `coding_rules_name` (`coding_rules_name`)
) ENGINE=MyISAM  DEFAULT CHARSET=utf8 AVG_ROW_LENGTH=4332 AUTO_INCREMENT=15 ;

--
-- Dumping data for table `coding_rules`
--

INSERT INTO `coding_rules` (`coding_rules_id`, `coding_rules_name`, `coding_rules_desc`) VALUES
(1, 'pdc_ec', '<p style="text-align: justify;"><span style="font-size: small;"><strong>Extension Codes</strong> In the context of the following definitions, textual information is considered as unambiguous if the spatial extent of tracer substance within the brain site of interest is expressed clearly (e.g. "Only parts of area 46 showed labelled neurons.") or implied directly ("We found label in the dorsal part of area 46."). </span></p>\n<p style="text-align: justify;"><span style="font-size: small;">Information provided by figures is only considered unambiguous if clear borders delineate the respective brain site. With respect to information on the EC, figures showing brain sections are problematic as they only represent a tiny fraction of an brain site in question, e.g. even in an brain site that is completely filled with label at small regular intervals, some sections may show missing or incomplete labelling. On the other hand, within a partially labelled brain site a given section might still show label throughout its entire extent. </span></p>\n<p style="text-align: justify;"><span style="font-size: small;">Therefore, information provided by sections is not suitable for confirming or refuting textual information on the extension of label (i.e. PDC_EC &notin; {A, B, D} for this case). Only if no textual information on the EC is given at all, information provided by sections may be used (i.e. PDC_EC &isin; {L, M, N, O}). </span></p>\n<p style="text-align: justify;"><span style="font-size: small;"><strong>Case A</strong>: The extension of the label within an area is stated unambiguously by the text/tables (e.g. "Label was only found in the dorsal part of Walker&rsquo;s area 46."). Additional figures support the text by showing clearly indicated label in areas with clear borders. NOTE: for 2D areas, brain sections are, in principle, not able to provide information about the entire area and thus cannot confirm clear textual information about the EC. </span></p>\n<p style="text-align: justify;"><span style="font-size: small;"><strong>Case B</strong>: The extension of the label within an area is stated unambiguously by the text/tables (e.g. "Label was only found in the dorsal part of Walker&rsquo;s area 46."). Additional figures, showing clearly indicated label in areas with clear borders, contradict the text. NOTE: for 2D areas, brain sections are, in principle, not able to provide information about the entire area and thus cannot refute textual information about the EC. </span></p>\n<p style="text-align: justify;"><span style="font-size: small;"><strong>Case C</strong>: The extension of the label within an area is stated unambiguously by the text/tables (e.g. "Label was only found in the dorsal part of Walker&rsquo;s area 46."). Additional figures contain information that neither supports no contradicts the text (e.g. by showing labelled brain regions, whose identification is not unambiguous due to lack of areal names and borders). NOTE: This PDC_EC also applies to those cases of 2D areas for which exists clear textual information and additional information provided by sections because the latter can, in principle, neither confirm nor contradict a given textual statement on the EC. </span></p>\n<p style="text-align: justify;"><span style="font-size: small;"><strong>Case D</strong>: Information about the extension of label within an area is given by the text/tables only partially or ambiguously, but is complemented by additional figures showing clearly indicated label in areas with clear borders. NOTE: for 2D areas, brain sections are, in principle, not able to provide information about the entire area and thus cannot clarify ambiguous textual information about the EC. </span></p>\n<p style="text-align: justify;"><span style="font-size: small;"><strong>Case E:</strong> Information about the extension of label within an area is given by the text/tables only partially or ambiguously. Additional figures show label in areas without clear borders and thus do not resolve uncertainty completely. NOTE: This PDC_EC also applies to those cases for which exists ambiguous textual information and additional information provided by sections because the latter can, in principle, neither confirm nor contradict a given textual statement on the EC. </span></p>\n<p style="text-align: justify;"><span style="font-size: small;"><strong>Case F:</strong> The extension of the label within an area is stated unambiguously by the text/tables (e.g. "Label was only found in the dorsal part of Walker&rsquo;s area 46."). Additional figures are not shown. </span></p>\n<p style="text-align: justify;"><span style="font-size: small;"><strong>Case G</strong>: Information about the extension of label within an area is given by the text/tables only partially or ambiguously. Additional figures are not shown. </span></p>\n<p style="text-align: justify;"><span style="font-size: small;"><strong>Case H</strong>: The extension of the label within an area is not stated by the text/tables. The figures show a precise description of the label and areas with clear borders. They provide an overview of the regional cortex where the area is situated. </span></p>\n<p style="text-align: justify;"><span style="font-size: small;"><strong>Case I</strong>: The extension of the label within an area is not stated by the text/tables. The figures show areas that have clear borders, but do not describe the label precisely. They provide an overview of the regional cortex where the area is situated. </span></p>\n<p style="text-align: justify;"><span style="font-size: small;"><strong>Case J</strong>: The extension of the label within an area is not stated by the text/tables. The figures show a precise description of the label, but no clear areal borders. They provide an overview of the regional cortex where the area is situated.</span></p>\n<p style="text-align: justify;"><span style="font-size: small;"><strong> Case K</strong>: The extension of the label within an area is not stated by the text/tables. The figures neither show a precise description of the label nor areas with clear borders. They provide an overview of the regional cortex where the area is situated. </span></p>\n<p style="text-align: justify;"><span style="font-size: small;"><strong>Case L</strong>: The extension of the label within an area is not stated by the text/tables. The figures show a precise description of the label and areas with clear borders. They show brain sections of the regional cortex where the area is situated. NOTE: For 2D areas, this case is only applicable if neither textual information on the EC nor figures with overviews are provided. Case M: The extension of the label within an area is not stated by the text/tables. The figures show areas that have clear borders, but do not describe the label precisely. They show brain sections of the regional cortex where the area is situated. NOTE: For 2D areas, this case is only applicable if neither textual information on the EC nor figures with overviews are provided. </span></p>\n<p style="text-align: justify;"><span style="font-size: small;"><strong>Case N</strong>: The extension of the label within an area is not stated by the text/tables. The figures show a precise description of the label, but no clear areal borders. They show brain sections of the regional cortex where the area is situated. NOTE: For 2D areas, this case is only applicable if neither textual information on the EC nor figures with overviews are provided. </span></p>\n<p style="text-align: justify;"><span style="font-size: small;"><strong>Case O</strong>: The extension of the label within an area is not stated by the text/tables. The figures neither show a precise description of the label nor areas with clear borders. They show brain sections of the regional cortex where the area is situated. NOTE: For 2D areas, this case is only applicable if neither textual information on the EC nor figures with overviews are provided.</span></p>'),
(2, 'ec', '<p style="text-align: justify;"><span style="font-size: small;"><strong>Extension Codes (ECs)</strong> There are 4 different Extension Codes that can be used to generally describe the spatial extent of information in a particular brain site A: </span></p>\n<p style="text-align: justify;"><span style="font-size: small;">EC (A) = N: The information is valid for No part of A. </span></p>\n<p style="text-align: justify;"><span style="font-size: small;">EC (A) = P: The information is valid Partially for A, i.e. there are subparts for which it is not valid. </span></p>\n<p style="text-align: justify;"><span style="font-size: small;">EC (A) = C: The information is valid for the Complete extent of A, i.e. for every subpart of A. </span></p>\n<p style="text-align: justify;"><span style="font-size: small;">EC (A) = X: The information eXists for A, i.e. due to lack of precise information it is valid at least for a part of A, maybe even for its complete extent. </span></p>\n<p style="text-align: justify;"><span style="font-size: small;">In our context, this information consists of the spatial extent of injected or transported tracer substance. As with the identification of (un)labelled brain sites, first evaluate the text for any information. Pay attention to typical statements like "label was confined to the dorsal part of brain site X" or "labelled neurons were found throughout the whole extent of brain site Y". Check the figures for confirmation or contradiction of these statements. Then, for all labelled brain sites without textual information on the EC, evaluate the figures: &bull; If explicit areal borders are shown in the figures, it is relatively easy to extract information about the extension of the label within the brain sites. &bull; If clear areal borders lack, then EC=P should only be chosen under the condition that the label covers definitely not more than a subpart of the brain site of interest, e.g. if only a small focus of label is present in an brain site of large size. Similarly, EC=C should only be chosen under the condition that the label definitely covers a region that includes the brain site of interest. If none of these conditions are fulfilled, EC=X must be chosen. &bull; With respect to information on the EC, figures showing brain sections are problematic as they only represent a tiny fraction of an brain site in question, e.g. even in an brain site that is completely filled with label at small regular intervals, some sections may show missing or incomplete labeling. On the other hand, within a partially labelled brain site a given section might still show label throughout its entire extent.  Therefore, information provided by sections is not suitable for confirming or refuting textual information on the extension of label (i.e. PDC_EC &notin; {A, B, D} for this case). Only if no textual information on the EC is given at all, information provided by sections may be used (i.e. PDC_EC &isin; {L, M, N, O}). &bull; If the figures consist of both overviews and sections, the information of the overviews is more authoritative (see above).</span></p>'),
(3, 'rc', NULL),
(4, 'pdc_relation', '<p><span style="font-size: small;"><strong>Relations between BrainMaps</strong> </span></p>\n<p><span style="font-size: small;">In the context of the following definitions, textual information is considered unambiguous only if the relation is directly expressed (e.g. "Our area X is identical with Walker''s (1940) area 14." or "Area X includes areas V4 and V4t of Felleman &amp; Van Essen 1991."). It is not considered unambiguous, however, if the text expresses uncertainty about the relation (e.g. "Our area X seems to be identical with Walker''s (1940) area 14." or "Judged by its location, area X appears to include areas V4 and V4t of Felleman &amp; Van Essen 1991."). It is not considered unambiguous either if the text expresses a relation without specifying it, e.g. by simply juxtaposing two areas: "...particularly interesting was a finding in area FB of von Bonin &amp; Bailey (area 6 of Brodmann 1909)...". Although such juxtaposition suggests identity, it may reflect any of the 4 possible relations. In this example, the relation would be RC (BB47-FB, B09- 6) = S!</span></p>\n<p><span style="font-size: small;"> Information provided by figures is only considered unambiguous if the figures contain clear borders and either show the two brain sites projected onto the same brain or display them on two juxtaposed figures of the same (standardized) brain. Juxtaposition of two brain sites on different (individual) brains, is still helpful to determine relations but is not considered unambiguous. </span></p>\n<p><span style="font-size: small;"><strong>Case A</strong>: The relation of a brain site in the source map to another brain site in the target map is stated by the text/tables in an unambiguous way. Additional figures support the text by either showing the two areas projected onto the same brain or by showing them on two juxtaposed figures of the same (standardized) brain. </span></p>\n<p><span style="font-size: small;"><strong>Case B</strong>: The relation of a brain site in the source map to another brain site in the target map is stated by the text/tables in an unambiguous way. Additional figures contradict the text by either showing the two areas projected onto the same brain or by showing them on two juxtaposed figures of the same (standardized) brain. </span></p>\n<p><span style="font-size: small;"><strong>Case C</strong>: The relation of a brain site in the source map to another brain site in the target map is stated by the text/tables in an unambiguous way. Additional figures contain ambiguous information that neither supports nor contradicts the text by showing the two maps on two different and not directly comparable brains.</span></p>\n<p><span style="font-size: small;"><strong> Case D</strong>: Information about the relation of a brain site in the source map to another brain site in the target map is given by the text/tables in a way that requires interpretation, but is complemented by additional figures which either show the two areas projected onto the same brain or show them on two juxtaposed figures of the same (standardized) brain. The figures thus resolve uncertainty. Case E: Information about the relation of a brain site in the source map to another brain site in the target map is given by the text/tables in a way that requires interpretation. Additional figures do neither show the two areas projected onto the same brain nor do they show them on two juxtaposed figures of the same (standardized) brain. Thus, they do not manage to resolve the uncertainty completely. Case F: Information about the relation of a brain site in the source map to another brain site in the target map is given by the text/tables in a way that requires interpretation. Additional figures do neither show the two areas projected onto the same brain nor do they show them on two juxtaposed figures of the same (standardized) brain. Thus, the figures do not manage to resolve uncertainty completely. However, other articles which are being referred to for this relation eliminate the ambiguity by either clear textual statements or clear figures. </span></p>\n<p><span style="font-size: small;"><strong>Case G</strong>: Information about the relation of a brain site in the source map to another brain site in the target map is given by the text/tables in a way that requires interpretation. Additional figures do neither show the two areas projected onto the same brain nor do they show them on two juxtaposed figures of the same (standardized) brain. Thus, the figures do not manage to resolve uncertainty completely. Other articles which are being referred to for this relation do not eliminate the ambiguity either. </span></p>\n<p><span style="font-size: small;"><strong>Case H</strong>: The relation of a brain site in the source map to another brain site in the target map is stated by the text/tables in an unambiguous way, whilst figures contain no information. This case also includes relations between areas from companion articles (i.e. if author X publishes two articles in the same issue of a given journal, it is assumed that the areas used in the two articles are identical - unless they are explicitly stated to be different). </span></p>\n<p><span style="font-size: small;"><strong>Case I</strong>: The relation of a brain site in the source map to another brain site in the target map is either stated by the text/tables in a way that requires interpretation or is explicitly mentioned by the author to be uncertain, whilst figures contain no information. This case includes statements where a given area is simultaneously related to several brain maps (e.g. "Area X is situated at the dorsal bank of the principal sulcus (ref1, ref2, ref3...).") or where two areas of different areas are simply juxtaposed without directly mentioning their relation (e.g. "Area 19 of Brodmann (OA of Bonin &amp; Bailey)..."). </span></p>\n<p><span style="font-size: small;"><strong>Case J</strong>: The relation of a brain site in the source map to another brain site in the target map is either stated by the text/tables in a way that requires interpretation or is explicitly mentioned by the author to be uncertain, whilst figures contain no information. However, other articles which are being referred to for this relation eliminate the ambiguity by either clear textual statements or clear figures. Case K: The relation of a brain site in the source map to another brain site in the target map is either stated by the text/tables in a way that requires interpretation or is explicitly mentioned by the author to be uncertain, whilst figures contain no information. Other articles which are being referred to for this relation do not eliminate the ambiguity either. </span></p>\n<p><span style="font-size: small;"><strong>Case L</strong>: The relation of a brain site in the source map to another brain site in the target map is stated by the figures in an unambiguous way, i.e. they either show the two areas projected onto the same brain or show them on two juxtaposed figures of the same (standardized) brain. Text/tables contain no information. </span></p>\n<p><span style="font-size: small;"><strong>Case M</strong>: The relation of a brain site in the source map to another brain site in the target map is stated by the figures in a way that requires interpretation, i.e. they show the two maps on two different and not directly comparable brains. Text/tables contain no information.</span></p>\n<p><span style="font-size: small;"><strong> Case N</strong>: The relation of a brain site in the source map to another brain site in the target map is stated by the figures in a way that requires interpretation, i.e. they show the two maps on two different and not directly comparable brains. Text/tables contain no information. However, other articles which are being referred to resolve the uncertainty by either textual or figural information. </span></p>\n<p><span style="font-size: small;"><strong>Case O</strong>: The relation of a brain site in the source map to another brain site in the target map is stated by the figures in a way that requires interpretation, i.e. they show the two maps on two different and not directly comparable brains. Text/tables contain no information. Other articles which are being referred to do not manage to resolve the uncertainty either.</span></p>\n<p><span style="font-size: small;"><strong> Case P</strong>: As there is no direct information available, the relation of a brain site in the source map to another brain site in the target map can only be assumed because of its name (e.g. if an area is designated by a term that is commonly linked to a specific brain map, like &ldquo;area 17&rdquo; which usually refers to the maps of Brodmann 1905, 1909) or by comparing the maps for gross anatomical landmarks. </span></p>\n<p><span style="font-size: small;"><strong>Case Q</strong>: This code is reserved for relations that contain BrainSites of the General Map (GM). This concerns both (i) relations between BrainSites from original maps (OM) and GM and (ii) relations between BrainSites in GM only. </span></p>\n<p><span style="font-size: small;"><strong>Case R</strong>: This code is reserved for relations that contain BrainSites of the Acronym Map (AM). Note that these relations are created automatically ONLY and are not to be entered manually. </span></p>'),
(5, 'pdc_laminae', '<p><span style="font-size: small;"><strong>PDC Laminae</strong> In the context of the following definitions, textual information is considered unambiguous if it is directly expressed which laminae contain tracer substance (e.g. "Labelled neurons were found in laminae III and V." or "Label extended through all cortical layers.") or if clear references to supragranular or infragranular layers are used (e.g. "Labelled neurons were found in both supra- and infragranular layers, but spared layer IV."). In case of supragranular labelling, however, it is usually not stated clearly if layer I is included or not. Therefore, layer I should be coded as "?" in these cases. Information provided by figures is considered unambiguous if </span></p>\n<ul>\n<li><span style="font-size: small;">on overviews: symbols are used that clearly assign the label within an brain site to a specific type of laminar pattern</span></li>\n<li><span style="font-size: small;">on sections: clear borders between the laminae are shown so that plotted label can be assigned to the laminae.</span></li>\n</ul>\n<p><span style="font-size: small;">Information by figures that show the location of labelled neurons on sections without clear borders require interpretation and is thus not considered unambiguous.</span></p>\n<p><span style="font-size: small;"><strong>Case A</strong>: The laminar pattern of the projection is stated by the text/tables in an unambiguous way (e.g. "The projection terminates in layers III, V and VI only."). Additional figures support the text by showing label in delineated laminae or by assigning specific symbols to particular laminar patterns.</span></p>\n<p><span style="font-size: small;"><br /><strong>Case B</strong>: The laminar pattern of the projection is stated by the text/tables in an unambiguous way. Additional figures clearly contradict the text by showing label in delineated laminae or by assigning specific symbols to particular laminar patterns.</span></p>\n<p><span style="font-size: small;"><strong> Case C</strong>: The laminar pattern of the projection is stated by the text/tables in an unambiguous way. Additional figures contain ambiguous information that neither clearly supports nor clearly contradicts the text (e.g. by showing brain sections with labelled cells but without clear delineation of the laminae).<br /></span></p>\n<p><span style="font-size: small;"><strong>Case D</strong>: Information about the laminar pattern of the projection is given by the text/tables in a way that requires interpretation, but is complemented by additional figures that show label in delineated laminae or by assigning specific symbols to particular laminar patterns. </span></p>\n<p><span style="font-size: small;"><strong>Case E</strong>: Information about the laminar pattern of the projection is given by the text/tables in a way that requires interpretation. Additional figures do not clearly complement the text (e.g. by showing brain sections with labelled cells but without clear delineation of the laminae). </span></p>\n<p><span style="font-size: small;"><strong>Case F:</strong> The laminar pattern of the projection is stated by the text/tables in an unambiguous way (e.g. "The projection terminates in layers III, V and VI only."). Figures contain no information about laminar patterns. </span></p>\n<p><span style="font-size: small;"><strong>Case G</strong>: The laminar pattern of the projection is stated by the text/tables in a way that requires interpretation (e.g. "Labelled cells were found mainly in the supragranular layers."). Figures contain no information about laminar patterns.</span></p>\n<p><span style="font-size: small;"><br /><strong>Case H</strong>: The laminar pattern of the projection is stated by the figures in an unambiguous way by showing label in delineated laminae or by assigning specific symbols to particular laminar patterns. Text/tables contain no information about laminar patterns. Case I: The laminar pattern of the projection is stated by the figures in a way that requires interpretation. Text/tables contain no information about laminar patterns.</span></p>\n<p><span style="font-size: small;"><br /><strong>Case J</strong>: The only source of information about the laminar pattern of the projection is a general rule described by the text (e.g. &ldquo;Projections from area 46 to all other prefrontal areas terminate in layers III and V.&rdquo;).<br /></span></p>'),
(6, 'laminae', '<p><span style="font-size: small;">The following principle is applied to represent data on laminar patterns: For each lamina, one alphanumeric placeholder indicates whether label or not is present and the relative strength of label. Thus, laminar patterns in isocortical brain sites are represented by a 6-characters code. Placeholders are: </span></p>\n<ul>\n<li><span style="font-size: small;">&nbsp;0: Lamina contains no label.</span></li>\n<li><span style="font-size: small;">1: Lamina is weakly / sparsely labelled in comparison to other laminae of the same brain site.</span></li>\n<li><span style="font-size: small;">&nbsp;2: Lamina is moderately labelled in comparison to other laminae of the same brain site.</span></li>\n<li><span style="font-size: small;">3: Lamina is densely / heavily labelled in comparison to other laminae of the same brain site.</span></li>\n<li><span style="font-size: small;">&nbsp;X: Lamina is labelled, however, there is no data on the relative density in comparison to other laminae.</span></li>\n<li><span style="font-size: small;">?: The data about this lamina is not clear, therefore it remains unclear whether it contains label or not.</span></li>\n</ul>\n<p>&nbsp;</p>'),
(7, 'bmaptype', '<p><span style="font-size: medium;">Variants:<br /></span></p>\n<p><span style="font-size: medium;">Delineation: Put letter "T" (True) into the field if at least one brain site of the map is delineated&nbsp;</span><br /><span style="font-size: medium;">Unspecific Adoption: "T" (True) into the field if at least one brain site of the brain map is adopted in an ambiguous way.</span></p>\n<p><span style="font-size: medium;">&nbsp;Example:&nbsp;</span></p>\n<p><span style="font-size: medium;">TT <br /></span></p>\n<p><span style="font-size: medium;">TF</span></p>\n<p><span style="font-size: medium;">FT&nbsp;</span></p>\n<p><span style="font-size: medium;">Important:<br /></span></p>\n<p><span style="font-size: medium;">If the brain sites are clearly defined by the article: their location and boundaries are either described in detail by the text and/or the figures show a general map with clear boundaries (Delineation). Such brain sites - even if they only confirm existing parcellations - may be referred to by future articles and thus need to be explicitly represented within FBCDB.</span></p>\n<p><span style="font-size: medium;"><br /></span></p>\n<p><span style="font-size: medium;">The brain sites are adopted from other brain maps but their origin is not entirely clear (Unspecific Adoption). To explicitly document our interpretations we list these brain sites as members of the article''s brain map and state the assumed relation to other maps in the table &rdquo;InterMapRelations&rdquo; (see PP99 as an example of an article where this case applies to many brain sites).</span></p>\n<p><span style="font-size: medium;"><br /></span></p>\n<p><span style="font-size: medium;"><br /></span></p>'),
(8, 'bsitetype', '<p><span style="font-size: small;">Currently, 9 different classes of types (SiteClasses) are defined that characterize what kind of &ldquo;module&rdquo; a given BrainSite represents within the organizational hierarchy of the brain (i.e. whether it is a cortical or subcortical structure, an area, a lamina, a column, a single neuron, etc.). Specifically, each SiteClass contains one or more concrete types of BrainSites (SiteTypes). SiteTypes use a suffix (&ldquo;2D&rdquo; or &ldquo;3D&rdquo;) to indicate whether a given BrainSite is used as a 2D or 3D &ldquo;storage unit&rdquo; for the description of connectivity data (i.e. whether any ECs that refer to this BrainSite reflect the extension of information within a 2D or 3D space). Whilst, in principle, there could therefore be two SiteTypes for each SiteClass, this is the case for isocortical areas, allocortical areas, and cortical laminae only.</span></p>\n<ul>\n<li><span style="font-size: small;">&nbsp;</span><span style="font-size: small;"><strong>Area_Ctx_2D</strong>: This SiteType is used for the representation of experimental data referring to isocortical BrainSites that are shown by 2D projections, for example, lateral overviews of data projected onto the cortical surface or flat maps (e.g. data on visual cortical brain sites shown by Distler et al. 1993).</span></li>\n<li><span style="font-size: small;"><strong>Area_Ctx_3D:</strong> This SiteType is used for the representation of experimental data referring to BrainSites that are shown within a 3D space (e.g. a labelled area shown by several sections).</span></li>\n<li><span style="font-size: small;"><strong>Band_Ctx_3D:</strong> This SiteType is used for the representation of experimental data referring to three-dimensional structurally homogenous bands of tissue across several or all cortical laminae within a cortical area (e.g. thick, thin and pale stripes defined by cytochrome oxidase staining in area V2). In other words, this type refers to "intra-areal volumes". Note: this type is restricted to structurally homogenous neuronal populations in the cortex; for subcortical and highly distributed populations of neurons, choose the type &ldquo;Neuron_Ensemble_3D&rdquo; instead.</span></li>\n<li><span style="font-size: small;"><strong>Column_Ctx_3D:</strong> This SiteType is used for the representation of experimental data referring to cortical columns (conceptualized as 3D elements).</span></li>\n<li><span style="font-size: small;"><strong>Lamina_Ctx_2D:</strong> This SiteType is used for the representation of experimental data referring to single cortical laminae that are shown by 2D views, e.g. sections tangential to their main orientation. It should be used for allocortical brain sites that lack the typical six-layered organization of isocortical areas (for example, hippocampal brain sites CA1-CA4 in Yukie 2000) or isocortical brain sites with sublaminae (for example, visual area 17 in Hubel &amp; Wiesel 1972). Each of the laminae in such an area should be represented separately.</span></li>\n<li><span style="font-size: small;"><strong>Lamina_Ctx_3D:</strong> This SiteType is used for the representation of experimental data referring to single cortical laminae that are shown by sections perpendicular or oblique to their main orientation. It should be used for allocortical brain sites that lack the typical six-layered organization of isocortical areas (for example, hippocampal brain sites CA1-CA4 in Yukie 2000) or isocortical brain sites with sublaminae</span></li>\n<li><span style="font-size: small;"><strong>Lamina_SubCtx_3D:</strong> This SiteType is used for the representation of experimental data referring to single laminae of subcortical brain sites.These are normally shown by sections. This SiteType should be used for subcortical brain sites with laminar organization (e.g. layers of the superior colliculus in Huerta and Kaas 1988 or the superficial amygdaloid nuclei in Amaral et al. 1992). Each lamina of such layered nuclei should be represented separately.</span></li>\n<li><span style="font-size: small;"><strong>Neuron_Ensemble_3D:</strong> This SiteType is used for the representation of experimental data referring to general populations of neurons. These populations can be defined by arbitrary criteria (e.g. all pyramidal cells within a given area, all calbindin-positive cells within a given lamina, all dopaminergic neurons of a given nucleus, etc.). Also, they may consist of spatially distributed neurons or form a continuous block of tissue. This SiteType thus is the most general type above the single neuron level.</span></li>\n<li><span style="font-size: small;"><strong>Neuron_Soma_3D:</strong> This SiteType is used for the representation of experimental data referring to the soma of a single neuron.</span></li>\n<li><span style="font-size: small;"><strong>Nucleus_SubCtx_3D:</strong> This SiteType is used for the representation of experimental data referring to subcortical nuclei and their subparts. These data are usually represented by sections (e.g. amygdaloid nuclei in Amaral et al. 1992 or thalamic nuclei in Olszewski 1952).</span></li>\n</ul>\n<p><br /><br /></p>'),
(13, 'bmaps', '<p><span style="font-size: medium;"><strong>Brain map type:</strong></span></p>\n<p><span style="font-size: medium;">Click into the field if at least one brain site of the map is delineated Click &nbsp;into the field if at least one brain site of the brain map is adopted in an ambiguous way.</span></p>\n<p><span style="font-size: medium;"><strong>Reference figures:</strong></span></p>\n<p><span style="font-size: medium;">Please<strong> &nbsp;</strong>specify numbers of figures where brain map was discribed.&nbsp;</span></p>\n<p><span style="font-size: medium;">Exapmle: 1,2-5 or 1,3,5</span></p>\n<p><strong><span style="font-size: medium;">Reference Text: &nbsp;</span></strong></p>\n<p><span style="font-size: medium;"> Please<strong> &nbsp;</strong>specify numbers of pages where brain map was discribed.</span></p>\n<p><span style="font-size: medium;">Example: 1,2-5 or 1,3,7</span></p>\n<p><span style="font-size: medium;"><strong>Citation:</strong></span></p>\n<p><span style="font-size: medium;">Copy and paste relevant citation</span></p>\n<p><span style="font-size: medium;"><strong>Comments: </strong></span></p>\n<p><span style="font-size: medium;">Please insert comments if you have something to add&nbsp;</span></p>\n<p><span style="font-size: medium;"><br /></span></p>'),
(9, 'pdc_density', '<p>&nbsp;</p>\n<p><span style="font-size: medium;"><strong>Case A</strong>: The density of labelling is stated by the text/tables in one of the following terms: dense/heavy, moderate/medium, sparse/light. Information provided by figures supports the text. </span></p>\n<p><span style="font-size: medium;"><strong>Case B</strong>: The density of labelling is stated by the text/tables in one of the following terms: dense/heavy, moderate/medium, sparse/light. Information provided by figures is contradictory to that of the text.</span></p>\n<p><span style="font-size: medium;"><strong> Case C</strong>: The density of labelling is stated by the text/tables in one of the following terms: dense/heavy, moderate/medium, sparse/light. Information provided by figures neither supports nor contradicts the text.</span></p>\n<p><span style="font-size: medium;"><strong>Case D</strong>: The density of labelling is described by the text/tables in an imprecise or ambiguous way (e.g. BP89: + = light-moderate labelling, ++ = moderate-heavy labelling or descriptions of sparse labelling like &ldquo;&hellip;a few scattered neurons&hellip;&rdquo;), but information provided by figures complements the text.</span></p>\n<p><span style="font-size: medium;"><strong>Case E</strong>: The density of labelling is described by the text/tables in an imprecise or ambiguous way. Information provided by figures does not help to achieve certainty.</span><br /><span style="font-size: medium;">Case F: The density of labelling is stated by the text/tables unambiguously in one of the following terms: dense/heavy, moderate/medium, sparse/light. Figures contain no information about labelling density.</span></p>\n<p><span style="font-size: medium;"><strong> Case G</strong>: The density of labelling is described by the text/tables in a way that requires interpretation. Figures contain no information about labelling density.</span></p>\n<p><span style="font-size: medium;"><strong>Case H</strong>: The density of labelling is not described by the text/tables, but the figures contain unambiguous information (e.g. by assigning each of the 3 density classes to a particular symbol).</span></p>\n<p><span style="font-size: medium;"><strong>Case I</strong>: The density of labelling is not described by the text/tables. Figures contain information that is ambiguous or needs to be interpreted (e.g. figures that mark each individual labelled neuron by a dot and thus reflect the relative density of the labelling). </span></p>\n<p><span style="font-size: medium;"><strong>Case J</strong>: The density of labelling is not described with reference to a particular projection, but by a general rule (e.g. &ldquo;All projections from area MII to prefrontal areas showed dense labelling.&rdquo;)</span><br /><br /></p>\n<p>&nbsp;</p>'),
(10, 'methods', '<p><span style="font-size: small;">This table contains information about the methods used for the tracing experiments</span></p>\n<p><span style="font-size: small;"><strong>Reference_Text</strong>: Page number(s) where the tracing methods are described.</span></p>\n<p><span style="font-size: small;"><strong>Reference_Figures:</strong> Figure number(s) where the statement about the method is given. If there are no figures with information about the method, enter a dash ("-").</span></p>\n<p><span style="font-size: small;"><strong>BilateralUse:</strong> This box is ticked if the tracer substance was used for injections in both hemispheres within the same animal &ndash; regardless whether the same or different brain structures were injected.</span></p>\n<p><span style="font-size: small;"><strong>InjectionMethod:</strong> Specifies whether a pressure injection (P), a iontophoretic injection (I), or diffusion (D) (e.g. from HRP gel implants) was used to apply the tracer substance. If unknown, enter a question tag (?).</span></p>\n<p><span style="font-size: small;"><strong>SurvivalTime:</strong> Time between the injection and the death of the animals in hours (h) or days (d).</span></p>\n<p><span style="font-size: small;"><strong>Thickness_Sections</strong>: Thickness of the histological sections in &micro;m (micrometer).</span></p>'),
(11, 'injections', '<p><span style="font-size: small;">Coding rules for all fields of Injection&nbsp; </span></p>\n<p><span style="font-size: small;"><strong>Citation</strong>: Citation of the author''s description of the injection and (if present) methodical problems.</span></p>\n<p><span style="font-size: small;"><strong>Reference_Text</strong>: Page number(s) where the injection is described.</span></p>\n<p><span style="font-size: small;"><strong>Reference_Figures</strong>: Figures that show the injection.</span></p>\n<p><span style="font-size: small;"><strong>Hemisphere</strong>: States whether the injection was placed in the left (L), right (R), or an unknown (?) hemisphere.</span></p>\n<p><span style="font-size: small;"><strong>Volume</strong>: Volume of injected tracer substance in microliters (&micro;l). If unknown, enter a question mark (?).</span></p>\n<p><span style="font-size: small;"><strong>Concentration</strong>: Concentration of injected tracer substance in percent (%). If unknown, enter a question mark (?).</span></p>'),
(12, 'mrelations', '<p>Coding rules for Maps Relations</p>\n<p><strong>Reference_Text:</strong> Page number(s) where the statement about the relation is given. If there is no textual information about this relation, enter a dash ("-").</p>\n<p><strong>Reference_Figures:</strong> Figure number(s) where the statement about the relation is given. If there are no figures with information about this relation, enter a dash ("-").</p>\n<p><strong>Citation:</strong> Citation of the statement, which describes the relation. OPTIONAL - but it should be included whenever possible!!! Add the page number in brackets after the citation &ndash; this is especially important if there are several relevant statements and the field &ldquo;Reference: Text&rdquo; thus refers to several pages.</p>'),
(14, 'arch_pdc', '<p><span style="font-size: medium;"><strong>Case A</strong>: The architecture of bsite is stated by the text/tables in&nbsp;unambiguous way and figures support definitions</span></p>\n<p><span style="font-size: medium;"><strong>Case B</strong>: The architecture of bsite is stated by the text/tables in&nbsp;unambiguous way and figures do not support definitions</span></p>\n<p><span style="font-size: medium;"><strong>Case C</strong>: The architecture of bsite is stated by the text/tables in ambiguous way that requires interpretation and figures do not support definitions</span></p>');

-- --------------------------------------------------------

--
-- Table structure for table `extension_codes`
--

CREATE TABLE IF NOT EXISTS `extension_codes` (
  `extension_codes_id` int(11) NOT NULL AUTO_INCREMENT,
  `extension_codes_name` varchar(1) DEFAULT NULL,
  `extension_codes_desc` varchar(255) DEFAULT NULL,
  PRIMARY KEY (`extension_codes_id`)
) ENGINE=MyISAM  DEFAULT CHARSET=utf8 AVG_ROW_LENGTH=49 AUTO_INCREMENT=5 ;

--
-- Dumping data for table `extension_codes`
--

INSERT INTO `extension_codes` (`extension_codes_id`, `extension_codes_name`, `extension_codes_desc`) VALUES
(1, 'N', 'The information valid for NO part of'),
(2, 'P', 'The informtion valid PARTIALLY for'),
(3, 'C', 'the info is valid for the COPMLITE extent of'),
(4, 'X', 'the info EXISTS for ');

-- --------------------------------------------------------

--
-- Table structure for table `ferretdb_left_menu`
--

CREATE TABLE IF NOT EXISTS `ferretdb_left_menu` (
  `item_id` int(11) NOT NULL AUTO_INCREMENT,
  `item_caption` varchar(255) DEFAULT NULL,
  `item_link` varchar(300) DEFAULT NULL,
  `item_type` int(11) NOT NULL DEFAULT '0',
  `item_mass` int(11) NOT NULL DEFAULT '0',
  PRIMARY KEY (`item_id`)
) ENGINE=MyISAM  DEFAULT CHARSET=utf8 AUTO_INCREMENT=25 ;

--
-- Dumping data for table `ferretdb_left_menu`
--

INSERT INTO `ferretdb_left_menu` (`item_id`, `item_caption`, `item_link`, `item_type`, `item_mass`) VALUES
(1, 'Literature', '', 0, 100),
(2, 'New Literature', 'index.php?c=literature&m=add', 1, 99),
(3, 'New Author', 'index.php?c=authors&m=add', 1, 98),
(4, 'New Journal/Book/Etc', 'index.php?c=abbreviations&m=add', 1, 97),
(5, 'Mapping', '', 0, 90),
(6, 'New Brain Map', 'index.php?c=brainmaps&m=add', 1, 89),
(7, 'New Brain Site', 'index.php?c=brainsites&m=add', 1, 88),
(8, 'New Acronym', 'index.php?c=acronyms&m=add', 1, 87),
(9, 'New Architecture of BSite', 'index.php?c=architecture&m=add', 1, 86),
(10, 'New Architecture Parameter', 'index.php?c=parameters&m=add', 1, 85),
(11, 'New Relations of BSites', 'index.php?c=mapsrelations&m=add', 1, 84),
(12, 'Experement', '', 0, 80),
(13, 'New Injection', 'index.php?c=injections&m=add', 1, 79),
(14, 'New Method of Injection', 'index.php?c=methods&m=add', 1, 78),
(15, 'New Tracer', 'index.php?c=tracers&m=add', 1, 77),
(16, 'New Data for Injection', 'index.php?c=injectionsdata&m=add', 1, 76),
(17, 'New Data Parameter', 'index.php?c=injectionsparameters&m=add', 1, 75),
(18, 'New Labeling Outcome', 'index.php?c=labelingoutcome&m=add', 1, 74),
(19, 'New Labeled Site', 'index.php?c=labelledsites&m=add', 1, 73),
(20, 'New  Injection-Outcome Realation', 'index.php?c=injectionsoutcomes', 1, 72),
(21, 'Special', '', 0, 60),
(22, 'Actions Journal', 'index.php?c=journal', 1, 59),
(23, 'Coding Rules', 'index.php?c=codingrules', 1, 58),
(24, 'Left Menu Editor', 'index.php?c=menueditor', 1, 57);

-- --------------------------------------------------------

--
-- Table structure for table `ferretdb_log`
--

CREATE TABLE IF NOT EXISTS `ferretdb_log` (
  `log_id` int(11) unsigned NOT NULL AUTO_INCREMENT,
  `user_id` int(11) unsigned DEFAULT NULL,
  `log_table_id` int(11) unsigned DEFAULT NULL,
  `log_action` int(11) DEFAULT NULL,
  `log_time` timestamp NULL DEFAULT CURRENT_TIMESTAMP,
  `log_entry_id` int(11) unsigned DEFAULT NULL,
  `log_previous_data` text,
  `log_parameter` int(11) NOT NULL DEFAULT '0',
  `log_comment` text,
  PRIMARY KEY (`log_id`)
) ENGINE=MyISAM  DEFAULT CHARSET=utf8 AVG_ROW_LENGTH=25 AUTO_INCREMENT=983 ;

--
-- Dumping data for table `ferretdb_log`
--

INSERT INTO `ferretdb_log` (`log_id`, `user_id`, `log_table_id`, `log_action`, `log_time`, `log_entry_id`, `log_previous_data`, `log_parameter`, `log_comment`) VALUES
(1, 1, 1, 1, '2012-03-16 11:01:37', 7, NULL, 0, NULL),
(2, 1, 2, 2, '2012-03-19 10:19:21', 2, NULL, 0, NULL),
(3, 1, 5, 2, '2012-03-19 15:55:15', 1, NULL, 0, NULL),
(4, 1, 5, 2, '2012-03-19 15:56:01', 1, NULL, 0, NULL),
(5, 1, 8, 1, '2012-03-22 13:46:01', 1, NULL, 0, NULL),
(6, 1, 8, 1, '2012-03-22 13:49:33', 2, NULL, 0, NULL),
(7, 1, 8, 1, '2012-03-22 13:53:11', 3, NULL, 0, NULL),
(8, 1, 8, 1, '2012-03-22 13:54:02', 4, NULL, 0, NULL),
(9, 1, 8, 1, '2012-03-22 13:54:40', 5, NULL, 0, NULL),
(10, 1, 8, 1, '2012-03-22 13:55:23', 6, NULL, 0, NULL),
(11, 1, 8, 1, '2012-03-22 13:55:53', 7, NULL, 0, NULL),
(12, 1, 8, 1, '2012-03-22 13:58:13', 8, NULL, 0, NULL),
(13, 1, 8, 1, '2012-03-22 13:58:34', 9, NULL, 0, NULL),
(14, 1, 8, 1, '2012-03-22 13:59:58', 10, NULL, 0, NULL),
(15, 1, 8, 1, '2012-03-22 14:00:45', 11, NULL, 0, NULL),
(16, 1, 8, 1, '2012-03-22 14:01:54', 12, NULL, 0, NULL),
(17, 1, 8, 1, '2012-03-22 14:02:47', 13, NULL, 0, NULL),
(18, 1, 8, 1, '2012-03-22 14:03:11', 14, NULL, 0, NULL),
(19, 1, 8, 1, '2012-03-22 14:03:29', 15, NULL, 0, NULL),
(20, 1, 8, 1, '2012-03-22 14:06:03', 16, NULL, 0, NULL),
(21, 1, 8, 1, '2012-03-22 14:06:38', 17, NULL, 0, NULL),
(22, 1, 8, 1, '2012-03-22 14:09:34', 18, NULL, 0, NULL),
(23, 1, 8, 1, '2012-03-22 14:10:03', 19, NULL, 0, NULL),
(24, 1, 8, 1, '2012-03-22 14:10:21', 20, NULL, 0, NULL),
(25, 1, 8, 1, '2012-03-22 14:11:18', 21, NULL, 0, NULL),
(26, 1, 8, 1, '2012-03-22 14:12:01', 22, NULL, 0, NULL),
(27, 1, 8, 1, '2012-03-22 14:12:33', 23, NULL, 0, NULL),
(28, 1, 8, 1, '2012-03-22 14:12:59', 24, NULL, 0, NULL),
(29, 1, 8, 1, '2012-03-22 14:13:14', 25, NULL, 0, NULL),
(30, 1, 5, 1, '2012-03-22 14:16:14', 35, NULL, 0, NULL),
(31, 1, 8, 1, '2012-03-22 14:20:19', 26, NULL, 0, NULL),
(32, 1, 8, 2, '2012-03-23 12:50:33', 1, NULL, 0, NULL),
(33, 1, 8, 2, '2012-03-23 12:51:53', 1, NULL, 0, NULL),
(34, 1, 6, 2, '2012-03-23 15:13:10', 1, NULL, 0, NULL),
(35, 1, 6, 2, '2012-03-23 15:13:30', 1, NULL, 0, NULL),
(36, 1, 6, 2, '2012-03-23 15:17:11', 1, NULL, 0, NULL),
(37, 1, 6, 2, '2012-03-23 15:17:22', 1, NULL, 0, NULL),
(38, 1, 1, 1, '2012-03-23 15:18:41', 7, NULL, 0, NULL),
(39, 1, 1, 1, '2012-03-23 15:18:41', 7, NULL, 0, NULL),
(40, 1, 2, 1, '2012-06-28 12:21:32', 8, NULL, 0, NULL),
(41, 1, 2, 1, '2012-06-28 12:21:52', 9, NULL, 0, NULL),
(42, 1, 1, 1, '2012-06-28 12:25:30', 8, NULL, 0, NULL),
(43, 1, 9, 1, '2012-06-28 13:40:25', 2, NULL, 0, NULL),
(44, 1, 1, 1, '2012-07-04 10:07:46', 8, NULL, 0, NULL),
(45, 1, 1, 1, '2012-07-04 10:07:46', 8, NULL, 0, NULL),
(46, 1, 2, 1, '2012-07-05 15:19:09', 10, NULL, 0, NULL),
(47, 1, 2, 1, '2012-07-05 15:19:24', 11, NULL, 0, NULL),
(48, 1, 2, 1, '2012-07-05 15:19:40', 12, NULL, 0, NULL),
(49, 1, 2, 1, '2012-07-05 15:19:56', 13, NULL, 0, NULL),
(50, 1, 2, 1, '2012-07-05 15:20:11', 14, NULL, 0, NULL),
(51, 1, 2, 1, '2012-07-05 15:20:30', 15, NULL, 0, NULL),
(52, 1, 1, 1, '2012-07-05 15:23:49', 9, NULL, 0, NULL),
(53, 1, 5, 1, '2012-07-05 15:34:01', 36, NULL, 0, NULL),
(54, 1, 1, 1, '2012-07-09 12:26:19', 10, NULL, 0, NULL),
(55, 1, 6, 1, '2012-07-09 12:45:57', 30, NULL, 0, NULL),
(56, 1, 6, 1, '2012-07-09 12:49:11', 31, NULL, 0, NULL),
(57, 1, 5, 1, '2012-07-11 08:48:18', 37, NULL, 0, NULL),
(58, 1, 6, 1, '2012-07-11 08:49:07', 32, NULL, 0, NULL),
(59, 1, 6, 1, '2012-07-11 08:49:27', 33, NULL, 0, NULL),
(60, 1, 6, 1, '2012-07-11 08:49:44', 34, NULL, 0, NULL),
(61, 1, 6, 1, '2012-07-11 08:50:25', 35, NULL, 0, NULL),
(62, 1, 7, 1, '2012-07-11 09:23:37', 2, NULL, 0, NULL),
(63, 1, 8, 1, '2012-07-11 09:32:25', 27, NULL, 0, NULL),
(64, 1, 6, 1, '2012-07-11 09:36:40', 36, NULL, 0, NULL),
(65, 1, 5, 1, '2012-07-11 09:37:08', 38, NULL, 0, NULL),
(66, 1, 5, 1, '2012-07-11 09:37:27', 39, NULL, 0, NULL),
(67, 1, 6, 1, '2012-07-11 09:37:46', 37, NULL, 0, NULL),
(68, 1, 8, 1, '2012-07-11 09:38:44', 28, NULL, 0, NULL),
(69, 1, 8, 1, '2012-07-11 09:39:25', 29, NULL, 0, NULL),
(70, 1, 8, 1, '2012-07-11 09:40:14', 30, NULL, 0, NULL),
(71, 1, 2, 1, '2012-07-11 13:12:07', 16, NULL, 0, NULL),
(72, 1, 2, 1, '2012-07-11 13:12:31', 17, NULL, 0, NULL),
(73, 1, 2, 1, '2012-07-11 13:12:49', 18, NULL, 0, NULL),
(74, 1, 1, 1, '2012-07-11 13:20:56', 11, NULL, 0, NULL),
(75, 1, 4, 1, '2012-07-11 13:21:20', 5, NULL, 0, NULL),
(76, 1, 6, 1, '2012-07-11 13:21:52', 38, NULL, 0, NULL),
(77, 1, 2, 1, '2012-07-11 13:41:44', 19, NULL, 0, NULL),
(78, 1, 2, 1, '2012-07-11 13:42:04', 20, NULL, 0, NULL),
(79, 1, 1, 1, '2012-07-11 13:42:50', 12, NULL, 0, NULL),
(80, 1, 4, 1, '2012-07-11 13:43:09', 6, NULL, 0, NULL),
(81, 1, 5, 1, '2012-07-11 13:46:39', 40, NULL, 0, NULL),
(82, 1, 6, 1, '2012-07-11 13:46:52', 39, NULL, 0, NULL),
(83, 1, 5, 1, '2012-07-11 13:47:04', 41, NULL, 0, NULL),
(84, 1, 6, 1, '2012-07-11 13:47:10', 40, NULL, 0, NULL),
(85, 1, 6, 1, '2012-07-11 13:47:48', 41, NULL, 0, NULL),
(86, 1, 6, 1, '2012-07-11 13:48:16', 42, NULL, 0, NULL),
(87, 1, 6, 1, '2012-07-11 13:48:31', 43, NULL, 0, NULL),
(88, 1, 6, 1, '2012-07-11 13:48:47', 44, NULL, 0, NULL),
(89, 1, 5, 1, '2012-07-11 13:49:32', 42, NULL, 0, NULL),
(90, 1, 5, 1, '2012-07-11 13:49:46', 43, NULL, 0, NULL),
(91, 1, 6, 1, '2012-07-11 13:49:57', 45, NULL, 0, NULL),
(92, 1, 6, 1, '2012-07-11 13:50:08', 46, NULL, 0, NULL),
(93, 1, 6, 1, '2012-07-11 13:51:33', 47, NULL, 0, NULL),
(94, 1, 6, 1, '2012-07-11 13:51:40', 48, NULL, 0, NULL),
(95, 1, 6, 1, '2012-07-11 13:52:38', 49, NULL, 0, NULL),
(96, 1, 6, 1, '2012-07-11 13:53:06', 50, NULL, 0, NULL),
(97, 1, 6, 1, '2012-07-11 13:53:14', 51, NULL, 0, NULL),
(98, 1, 5, 1, '2012-07-11 13:59:18', 44, NULL, 0, NULL),
(99, 1, 5, 1, '2012-07-11 13:59:36', 45, NULL, 0, NULL),
(100, 1, 5, 1, '2012-07-11 14:00:29', 46, NULL, 0, NULL),
(101, 1, 5, 1, '2012-07-11 14:00:56', 47, NULL, 0, NULL),
(102, 1, 6, 1, '2012-07-11 14:01:23', 52, NULL, 0, NULL),
(103, 1, 6, 1, '2012-07-11 14:04:13', 53, NULL, 0, NULL),
(104, 1, 6, 1, '2012-07-11 14:04:40', 54, NULL, 0, NULL),
(105, 1, 6, 1, '2012-07-11 14:05:02', 55, NULL, 0, NULL),
(106, 1, 6, 1, '2012-07-11 14:06:38', 56, NULL, 0, NULL),
(107, 1, 6, 1, '2012-07-11 14:06:52', 57, NULL, 0, NULL),
(108, 1, 1, 1, '2012-07-11 14:10:01', 12, NULL, 0, NULL),
(109, 1, 1, 1, '2012-07-11 14:10:01', 12, NULL, 0, NULL),
(110, 1, 7, 2, '2012-08-06 12:33:00', 1, NULL, 0, NULL),
(111, 1, 7, 2, '2012-08-06 13:07:38', 1, '1MRI2010_1172811The parieto-occipital cortex was exposed under aseptic conditions and depth penetrations of electrodes in combination with electrophysiological record- ing (as previously described, Manger et al., 2002a,b, 2004) and sensory stimulation (visual—full field flashes of white light, auditory—loud clicks, somatosensory—brushes applied to the skin surface) were used to determine the location of the superior colliculus. Following this approximately 500 nl of tracer was delivered into the superior colliculus using a Hamiltonmicrosyringe. In two cases we injected two fluores- cent dextran tracers, fluororuby and fluoroemerald (5% in 0.1M phosphate buffer, Molecular Probes), into the left and right superior colliculi respectively. In the other two cases we injected biotinylated dextran amine tracer (5% in 0.1M phosphate buffer, Molecular Probes) into the left superior colliculus only (Fig. 8).382-838L31500nl5%1', 0, NULL),
(112, 1, 7, 2, '2012-08-06 13:11:07', 1, 'injections_id = 1\ninjections_index = MRI2010_1\nmethods_id = 1\nliterature_id = 7\nbrain_sites_id = 28\nPDC_site = 1\nsite_type = 1\ninjections_citation = The parieto-occipital cortex was exposed under aseptic conditions and depth penetrations of electrodes in combination with electrophysiological record- ing (as previously described, Manger et al., 2002a,b, 2004) and sensory stimulation (visual—full field flashes of white light, auditory—loud clicks, somatosensory—brushes applied to the skin surface) were used to determine the location of the superior colliculus. Following this approximately 500 nl of tracer was delivered into the superior colliculus using a Hamiltonmicrosyringe. In two cases we injected two fluores- cent dextran tracers, fluororuby and fluoroemerald (5% in 0.1M phosphate buffer, Molecular Probes), into the left and right superior colliculi respectively. In the other two cases we injected biotinylated dextran amine tracer (5% in 0.1M phosphate buffer, Molecular Probes) into the left superior colliculus only (Fig. 8)\ninjections_refText = 82-83\ninjections_refFigures = 8\ninjections_hemisphere = L\nEC = 3\nPDC_EC = 1\ninjection_volume = 500nl\ninjections_concentration = 5%\ninjections_laminae = \nPDC_laminae = 1\n', 0, NULL),
(113, 1, 7, 2, '2012-08-06 13:19:02', 1, 'O:8:"stdClass":17:{s:13:"injections_id";s:1:"1";s:16:"injections_index";s:9:"MRI2010_1";s:10:"methods_id";s:1:"1";s:13:"literature_id";s:1:"7";s:14:"brain_sites_id";s:2:"28";s:8:"PDC_site";s:1:"1";s:9:"site_type";s:1:"1";s:19:"injections_citation";s:901:"The parieto-occipital cortex was exposed under aseptic conditions and depth penetrations of electrodes in combination with electrophysiological record- ing (as previously described, Manger et al., 2002a,b, 2004) and sensory stimulation (visual—full field flashes of white light, auditory—loud clicks, somatosensory—brushes applied to the skin surface) were used to determine the location of the superior colliculus. Following this approximately 500 nl of tracer was delivered into the superior colliculus using a Hamiltonmicrosyringe. In two cases we injected two fluores- cent dextran tracers, fluororuby and fluoroemerald (5% in 0.1M phosphate buffer, Molecular Probes), into the left and right superior colliculi respectively. In the other two cases we injected biotinylated dextran amine tracer (5% in 0.1M phosphate buffer, Molecular Probes) into the left superior colliculus only (Fig. 8).";s:18:"injections_refText";s:5:"82-83";s:21:"injections_refFigures";s:1:"8";s:21:"injections_hemisphere";s:1:"L";s:2:"EC";s:1:"3";s:6:"PDC_EC";s:1:"1";s:16:"injection_volume";s:5:"500nl";s:24:"injections_concentration";s:2:"5%";s:18:"injections_laminae";s:0:"";s:11:"PDC_laminae";s:1:"1";}', 0, NULL),
(114, 1, 7, 1, '2012-08-16 14:12:33', 3, '', 0, NULL),
(115, 1, 7, 2, '2012-08-16 14:49:25', 2, 'O:8:"stdClass":17:{s:13:"injections_id";s:1:"2";s:16:"injections_index";s:8:"FM2011_2";s:10:"methods_id";s:1:"1";s:13:"literature_id";s:1:"8";s:14:"brain_sites_id";s:2:"34";s:8:"PDC_site";N;s:9:"site_type";N;s:19:"injections_citation";s:31:"in abstract and in introduction";s:18:"injections_refText";s:1:"3";s:21:"injections_refFigures";s:1:"7";s:21:"injections_hemisphere";s:4:"left";s:2:"EC";s:1:"2";s:6:"PDC_EC";s:1:"5";s:16:"injection_volume";s:0:"";s:24:"injections_concentration";s:0:"";s:18:"injections_laminae";s:6:"??????";s:11:"PDC_laminae";s:1:"1";}', 0, NULL),
(116, 1, 7, 1, '2012-08-16 14:53:31', 4, '', 0, NULL),
(117, 1, 7, 2, '2012-08-16 14:55:08', 2, 'O:8:"stdClass":17:{s:13:"injections_id";s:1:"2";s:16:"injections_index";s:8:"FM2011_2";s:10:"methods_id";s:1:"3";s:13:"literature_id";s:1:"8";s:14:"brain_sites_id";s:2:"34";s:8:"PDC_site";N;s:9:"site_type";N;s:19:"injections_citation";s:31:"in abstract and in introduction";s:18:"injections_refText";s:1:"3";s:21:"injections_refFigures";s:1:"8";s:21:"injections_hemisphere";s:1:"?";s:2:"EC";s:1:"2";s:6:"PDC_EC";s:1:"5";s:16:"injection_volume";s:1:"?";s:24:"injections_concentration";s:106:"10% mixture (in phosphate buffered saline) of 10,000 and 3,000 molecular weight biotinylated dextran amine";s:18:"injections_laminae";s:6:"??????";s:11:"PDC_laminae";s:1:"1";}', 0, NULL),
(118, 1, 7, 2, '2012-08-16 14:58:27', 2, 'O:8:"stdClass":17:{s:13:"injections_id";s:1:"2";s:16:"injections_index";s:8:"FM2011_2";s:10:"methods_id";s:1:"3";s:13:"literature_id";s:1:"8";s:14:"brain_sites_id";s:2:"34";s:8:"PDC_site";N;s:9:"site_type";N;s:19:"injections_citation";s:894:""In one animal, an injection was made in a cortical site responsive to superior vibrissa stimulation. In two other animals, the sites were responsive to anterior vibrissa stimulation. Tracer injections consisted of a 10% mixture (in phosphate buffered saline) of 10,000 and 3,000 molecular weight biotinylated dextran amine (BDA; Invitrogen, Carlsbad CA) delivered iontophoretically through glass micropipettes with tip diameters between 20 and 40μm. The pipette was lowered to the desired depth (via hydraulic microdrive) under a continuous current of −2.75 μA to retain the BDA during pipette travel. Once a depth of 800μm was reached, positive current pulses (7s on, 7s off) of 6μA were delivered for 20 minutes. Following this, the current was switched off for ten minutes. During withdrawal of the pipette, continuous current of −2.75 μA was again used to prevent tracer leakage."";s:18:"injections_refText";s:1:"3";s:21:"injections_refFigures";s:1:"8";s:21:"injections_hemisphere";s:1:"?";s:2:"EC";s:1:"2";s:6:"PDC_EC";s:1:"5";s:16:"injection_volume";s:1:"?";s:24:"injections_concentration";s:106:"10% mixture (in phosphate buffered saline) of 10,000 and 3,000 molecular weight biotinylated dextran amine";s:18:"injections_laminae";s:6:"??????";s:11:"PDC_laminae";s:1:"1";}', 0, NULL),
(119, 1, 5, 1, '2012-08-16 15:02:47', 48, '', 0, NULL),
(120, 1, 4, 1, '2012-08-16 15:16:17', 7, '', 0, NULL),
(121, 1, 6, 1, '2012-08-16 15:17:49', 58, '', 0, NULL),
(122, 1, 5, 1, '2012-08-16 15:18:33', 49, '', 0, NULL),
(123, 1, 6, 1, '2012-08-16 15:18:46', 59, '', 0, NULL),
(124, 1, 8, 1, '2012-08-16 15:25:10', 31, '', 0, NULL),
(125, 1, 13, 1, '2012-08-29 12:36:05', 1, '', 0, NULL),
(126, 1, 13, 1, '2012-08-29 12:38:55', 2, '', 0, NULL),
(127, 1, 8, 1, '2012-08-29 12:53:56', 32, '', 0, NULL),
(128, 1, 13, 1, '2012-08-29 12:56:06', 3, '', 0, NULL),
(129, 1, 8, 1, '2012-08-29 13:00:55', 33, '', 0, NULL),
(130, 1, 8, 1, '2012-08-29 13:02:33', 34, '', 0, NULL),
(131, 1, 8, 1, '2012-08-29 13:03:05', 35, '', 0, NULL),
(132, 1, 7, 1, '2012-08-31 12:29:50', 5, '', 0, NULL),
(133, 1, 7, 1, '2012-08-31 12:31:16', 6, '', 0, NULL),
(134, 1, 7, 1, '2012-08-31 12:32:30', 7, '', 0, NULL),
(135, 1, 7, 1, '2012-08-31 12:33:19', 8, '', 0, NULL),
(136, 1, 2, 1, '2012-08-31 13:29:25', 21, '', 0, NULL),
(137, 1, 1, 1, '2012-08-31 13:39:10', 13, '', 0, NULL),
(138, 1, 4, 1, '2012-08-31 13:42:01', 8, '', 0, NULL),
(139, 1, 6, 1, '2012-09-05 12:51:00', 60, '', 0, NULL),
(140, 1, 6, 1, '2012-09-05 12:53:58', 61, '', 0, NULL),
(141, 1, 1, 1, '2012-09-18 14:39:59', 7, '', 0, NULL),
(142, 1, 1, 1, '2012-09-18 14:39:59', 7, '', 0, NULL),
(143, 1, 1, 1, '2012-09-18 14:42:41', 7, '', 0, NULL),
(144, 1, 1, 1, '2012-09-18 14:42:41', 7, '', 0, NULL),
(145, 1, 1, 1, '2012-09-18 14:47:35', 7, '', 0, NULL),
(146, 1, 1, 1, '2012-09-18 14:47:35', 7, '', 0, NULL),
(147, 1, 1, 1, '2012-10-09 16:09:06', 14, '', 0, NULL),
(148, 1, 1, 2, '2012-10-09 16:10:44', 14, '', 0, NULL),
(149, 1, 4, 1, '2012-10-09 16:19:08', 9, '', 0, NULL),
(150, 1, 1, 2, '2012-10-09 16:20:33', 14, '', 0, NULL),
(151, 1, 6, 1, '2012-10-09 16:20:55', 62, '', 0, NULL),
(152, 1, 11, 1, '2012-10-26 09:36:55', 6, '', 0, NULL),
(153, 1, 2, 1, '2013-01-16 10:27:34', 22, '', 0, NULL),
(154, 1, 2, 1, '2013-01-16 10:28:12', 23, '', 0, NULL),
(155, 1, 2, 1, '2013-01-16 10:28:42', 24, '', 0, NULL),
(156, 1, 2, 1, '2013-01-16 10:29:06', 25, '', 0, NULL),
(157, 1, 1, 1, '2013-01-16 10:35:41', 15, '', 0, NULL),
(158, 1, 2, 1, '2013-01-16 10:47:49', 26, '', 0, NULL),
(159, 1, 2, 1, '2013-01-16 10:48:21', 27, '', 0, NULL),
(160, 1, 2, 1, '2013-01-16 10:48:54', 28, '', 0, NULL),
(161, 1, 1, 1, '2013-01-16 10:52:03', 16, '', 0, NULL),
(162, 1, 1, 2, '2013-01-16 10:54:20', 16, '', 0, NULL),
(163, 1, 1, 2, '2013-01-21 13:29:14', 16, '', 0, NULL),
(164, 1, 2, 1, '2013-01-22 13:08:58', 29, '', 0, NULL),
(165, 1, 2, 1, '2013-01-22 13:09:22', 30, '', 0, NULL),
(166, 1, 1, 1, '2013-01-22 13:13:01', 17, '', 0, NULL),
(167, 1, 1, 1, '2013-01-22 14:13:47', 18, '', 0, NULL),
(168, 1, 1, 2, '2013-01-22 14:16:09', 18, 'O:8:"stdClass":13:{s:13:"literature_id";s:2:"18";s:16:"literature_index";s:7:"RPS1990";s:16:"literature_title";s:185:"Visual projections induced into the auditory pathway of ferrets. I. Novel inputs to primary auditory cortex (AI) from the LP/pulvinar complex and the topography of the MGN-AI projection";s:15:"literature_year";s:4:"1990";s:17:"literature_source";s:1:"1";s:17:"number_or_chapter";s:6:"298(1)";s:11:"page_number";s:0:"";s:19:"literature_abstract";s:0:"";s:23:"literature_physicalCopy";s:36:"be45a3253d6739f85e71050b24d0ec59.pdf";s:6:"doi_id";s:21:"10.1002/cne.902980105";s:9:"pubmed_id";s:7:"1698829";s:19:"literature_comments";s:98:"!!!\nOne must be careful this publication contains connection in normal animals and in lesioned\n!!!";s:16:"literature_state";s:1:"0";}', 0, NULL),
(169, 1, 1, 2, '2013-01-22 14:18:37', 18, 'O:8:"stdClass":13:{s:13:"literature_id";s:2:"18";s:16:"literature_index";s:7:"RPS1990";s:16:"literature_title";s:185:"Visual projections induced into the auditory pathway of ferrets. I. Novel inputs to primary auditory cortex (AI) from the LP/pulvinar complex and the topography of the MGN-AI projection";s:15:"literature_year";s:4:"1990";s:17:"literature_source";s:1:"1";s:17:"number_or_chapter";s:6:"298(1)";s:11:"page_number";s:0:"";s:19:"literature_abstract";s:0:"";s:23:"literature_physicalCopy";s:36:"be45a3253d6739f85e71050b24d0ec59.pdf";s:6:"doi_id";s:21:"10.1002/cne.902980105";s:9:"pubmed_id";s:7:"1698829";s:19:"literature_comments";s:108:"!!!!!!!!\nOne must be careful this publication contains connection in normal animals and in lesioned\n!!!!!!!!";s:16:"literature_state";s:1:"0";}', 0, NULL),
(170, 1, 2, 2, '2013-01-22 15:45:06', 21, '', 0, NULL),
(171, 1, 2, 1, '2013-01-22 15:45:42', 31, '', 0, NULL),
(172, 1, 2, 1, '2013-01-22 15:46:17', 32, '', 0, NULL),
(173, 1, 1, 1, '2013-01-22 15:48:02', 19, '', 0, NULL),
(174, 1, 2, 1, '2013-01-22 16:04:37', 33, '', 0, NULL),
(175, 1, 2, 1, '2013-01-22 16:05:08', 34, '', 0, NULL),
(176, 1, 2, 1, '2013-01-22 16:05:46', 35, '', 0, NULL),
(177, 1, 1, 1, '2013-01-22 16:08:09', 20, '', 0, NULL),
(178, 1, 1, 1, '2013-01-23 12:50:28', 21, '', 0, NULL),
(179, 1, 1, 1, '2013-01-23 12:58:20', 22, '', 0, NULL),
(180, 1, 2, 1, '2013-01-23 13:11:52', 36, '', 0, NULL),
(181, 1, 2, 1, '2013-01-23 13:12:20', 37, '', 0, NULL),
(182, 1, 2, 1, '2013-01-23 13:12:47', 38, '', 0, NULL),
(183, 1, 1, 1, '2013-01-23 13:16:31', 23, '', 0, NULL),
(184, 1, 2, 1, '2013-01-23 13:22:17', 39, '', 0, NULL),
(185, 1, 2, 1, '2013-01-23 13:22:54', 40, '', 0, NULL),
(186, 1, 1, 1, '2013-01-23 13:24:45', 24, '', 0, NULL),
(187, 1, 2, 1, '2013-01-23 13:27:33', 41, '', 0, NULL),
(188, 1, 1, 1, '2013-01-23 13:32:01', 25, '', 0, NULL),
(189, 1, 2, 1, '2013-01-23 13:37:59', 42, '', 0, NULL),
(190, 1, 2, 1, '2013-01-23 13:38:26', 43, '', 0, NULL),
(191, 1, 2, 1, '2013-01-23 13:39:00', 44, '', 0, NULL),
(192, 1, 1, 1, '2013-01-23 13:40:32', 26, '', 0, NULL),
(193, 1, 2, 1, '2013-01-23 13:51:51', 45, '', 0, NULL),
(194, 1, 1, 1, '2013-01-23 13:53:34', 27, '', 0, NULL),
(195, 1, 2, 1, '2013-01-23 14:50:43', 46, '', 0, NULL),
(196, 1, 2, 1, '2013-01-23 14:51:12', 47, '', 0, NULL),
(197, 1, 2, 1, '2013-01-23 14:52:00', 48, '', 0, NULL),
(198, 1, 2, 1, '2013-01-23 14:52:14', 49, '', 0, NULL),
(199, 1, 2, 1, '2013-01-23 14:52:43', 50, '', 0, NULL),
(200, 1, 2, 1, '2013-01-23 14:52:59', 51, '', 0, NULL),
(201, 1, 2, 1, '2013-01-23 14:53:14', 52, '', 0, NULL),
(202, 1, 1, 1, '2013-01-23 14:56:46', 28, '', 0, NULL),
(203, 1, 2, 1, '2013-01-23 15:10:00', 53, '', 0, NULL),
(204, 1, 2, 1, '2013-01-23 15:16:11', 54, '', 0, NULL),
(205, 1, 2, 2, '2013-01-23 15:16:56', 54, '', 0, NULL),
(206, 1, 2, 1, '2013-01-23 15:17:27', 55, '', 0, NULL),
(207, 1, 1, 1, '2013-01-23 15:19:08', 29, '', 0, NULL),
(208, 1, 1, 1, '2013-01-23 15:29:27', 30, '', 0, NULL),
(209, 1, 2, 1, '2013-01-23 15:33:09', 56, '', 0, NULL),
(210, 1, 2, 1, '2013-01-23 15:33:38', 57, '', 0, NULL),
(211, 1, 1, 1, '2013-01-23 15:35:00', 31, '', 0, NULL),
(212, 1, 2, 1, '2013-01-23 15:51:01', 58, '', 0, NULL),
(213, 1, 1, 1, '2013-01-23 15:52:53', 32, '', 0, NULL),
(214, 1, 2, 1, '2013-01-23 16:26:11', 59, '', 0, NULL),
(215, 1, 2, 1, '2013-01-23 16:26:40', 60, '', 0, NULL),
(216, 1, 2, 1, '2013-01-23 16:27:17', 61, '', 0, NULL),
(217, 1, 2, 1, '2013-01-23 16:27:46', 62, '', 0, NULL),
(218, 1, 1, 1, '2013-01-23 16:29:11', 33, '', 0, NULL),
(219, 1, 2, 1, '2013-01-24 13:45:32', 63, '', 0, NULL),
(220, 1, 2, 1, '2013-01-24 13:46:05', 64, '', 0, NULL),
(221, 1, 2, 1, '2013-01-24 13:46:25', 65, '', 0, NULL),
(222, 1, 1, 1, '2013-01-24 13:47:51', 34, '', 0, NULL),
(223, 1, 2, 1, '2013-01-24 13:53:47', 66, '', 0, NULL),
(224, 1, 2, 1, '2013-01-24 13:54:05', 67, '', 0, NULL),
(225, 1, 1, 1, '2013-01-24 13:55:38', 35, '', 0, NULL),
(226, 1, 2, 1, '2013-01-24 15:36:09', 68, '', 0, NULL),
(227, 1, 2, 1, '2013-01-24 15:36:26', 69, '', 0, NULL),
(228, 1, 2, 1, '2013-01-24 15:36:43', 70, '', 0, NULL),
(229, 1, 1, 1, '2013-01-24 15:39:05', 36, '', 0, NULL),
(230, 3, 4, 2, '2013-01-25 12:07:32', 1, 'O:8:"stdClass":8:{s:13:"brain_maps_id";s:1:"1";s:13:"literature_id";s:1:"7";s:15:"brain_maps_type";s:2:"tt";s:16:"brain_maps_index";s:7:"MRI2010";s:17:"reference_figures";s:0:"";s:14:"reference_text";s:0:"";s:8:"citation";s:0:"";s:8:"comments";N;}', 0, NULL),
(231, 1, 1, 2, '2013-01-30 12:52:28', 32, 'O:8:"stdClass":13:{s:13:"literature_id";s:2:"32";s:16:"literature_index";s:5:"R1985";s:16:"literature_title";s:72:"Anatomical organization of primary visual cortex (area 17) in the ferret";s:15:"literature_year";s:4:"1985";s:17:"literature_source";s:1:"1";s:17:"number_or_chapter";s:6:"241(2)";s:11:"page_number";s:0:"";s:19:"literature_abstract";s:0:"";s:23:"literature_physicalCopy";s:36:"07402c47b18a9affa30a12c2fbf03dcb.pdf";s:6:"doi_id";s:21:"10.1002/cne.902410209";s:9:"pubmed_id";s:7:"4067016";s:19:"literature_comments";s:0:"";s:16:"literature_state";s:1:"0";}', 0, NULL),
(232, 1, 4, 1, '2013-01-30 13:01:41', 10, '', 0, NULL),
(233, 1, 6, 1, '2013-01-30 13:08:43', 63, '', 0, NULL),
(234, 1, 6, 1, '2013-01-30 13:09:05', 64, '', 0, NULL),
(235, 1, 6, 1, '2013-01-30 13:09:21', 65, '', 0, NULL),
(236, 1, 17, 1, '2013-01-30 13:35:38', 5, '', 0, NULL),
(237, 1, 7, 1, '2013-01-30 13:44:18', 9, '', 0, NULL),
(238, 1, 13, 1, '2013-01-30 13:47:13', 4, '', 0, NULL),
(239, 1, 13, 1, '2013-01-30 13:47:23', 5, '', 0, NULL),
(240, 1, 8, 1, '2013-01-30 13:53:04', 36, '', 0, NULL),
(241, 1, 8, 1, '2013-01-30 14:05:53', 37, '', 0, NULL),
(242, 1, 6, 1, '2013-01-30 14:07:05', 66, '', 0, NULL),
(243, 1, 8, 1, '2013-01-30 14:08:02', 38, '', 0, NULL),
(244, 3, 5, 1, '2013-01-30 15:23:30', 50, '', 0, NULL),
(245, 3, 6, 1, '2013-01-30 15:23:45', 67, '', 0, NULL),
(246, 3, 6, 1, '2013-01-30 15:25:20', 68, '', 0, NULL),
(247, 3, 6, 1, '2013-01-30 15:25:37', 69, '', 0, NULL),
(248, 3, 9, 1, '2013-01-30 15:34:14', 3, '', 0, NULL),
(249, 3, 9, 1, '2013-01-30 15:37:26', 4, '', 0, NULL),
(250, 3, 9, 1, '2013-01-30 15:38:21', 5, '', 0, NULL),
(251, 1, 1, 2, '2013-01-31 12:42:47', 20, 'O:8:"stdClass":13:{s:13:"literature_id";s:2:"20";s:16:"literature_index";s:7:"JMK1997";s:16:"literature_title";s:75:"Sources of subcortical projections to the superior colliculus in the ferret";s:15:"literature_year";s:4:"1997";s:17:"literature_source";s:1:"3";s:17:"number_or_chapter";s:6:"755(2)";s:11:"page_number";s:0:"";s:19:"literature_abstract";s:0:"";s:23:"literature_physicalCopy";s:36:"390436d5f0e7fee0341e51c14f97dba3.pdf";s:6:"doi_id";s:0:"";s:9:"pubmed_id";s:7:"9175895";s:19:"literature_comments";s:0:"";s:16:"literature_state";s:1:"0";}', 0, ''),
(252, 1, 4, 1, '2013-01-31 13:09:05', 11, '', 0, NULL),
(253, 1, 5, 1, '2013-01-31 13:09:30', 51, '', 0, NULL),
(254, 1, 5, 1, '2013-01-31 13:09:50', 52, '', 0, NULL),
(255, 1, 5, 1, '2013-01-31 13:10:14', 53, '', 0, NULL),
(256, 1, 5, 1, '2013-01-31 13:10:41', 54, '', 0, NULL),
(257, 1, 5, 1, '2013-01-31 13:11:18', 55, '', 0, NULL),
(258, 1, 5, 1, '2013-01-31 13:13:18', 56, '', 0, NULL),
(259, 1, 5, 1, '2013-01-31 13:14:26', 57, '', 0, NULL),
(260, 1, 5, 1, '2013-01-31 13:14:46', 58, '', 0, NULL),
(261, 1, 5, 1, '2013-01-31 13:15:10', 59, '', 0, NULL),
(262, 1, 5, 1, '2013-01-31 13:15:32', 60, '', 0, NULL),
(263, 1, 5, 1, '2013-01-31 13:15:52', 61, '', 0, NULL),
(264, 1, 5, 1, '2013-01-31 13:16:11', 62, '', 0, NULL),
(265, 1, 5, 1, '2013-01-31 13:16:59', 63, '', 0, NULL),
(266, 1, 5, 1, '2013-01-31 13:17:48', 64, '', 0, NULL),
(267, 1, 5, 1, '2013-01-31 13:18:08', 65, '', 0, NULL),
(268, 1, 5, 1, '2013-01-31 13:28:20', 66, '', 0, NULL),
(269, 1, 5, 1, '2013-01-31 13:33:16', 67, '', 0, NULL),
(270, 1, 5, 1, '2013-01-31 13:33:32', 68, '', 0, NULL),
(271, 1, 5, 1, '2013-01-31 13:33:49', 69, '', 0, NULL),
(272, 1, 5, 1, '2013-01-31 13:34:06', 70, '', 0, NULL),
(273, 1, 5, 1, '2013-01-31 13:34:22', 71, '', 0, NULL),
(274, 1, 5, 1, '2013-01-31 13:34:39', 72, '', 0, NULL),
(275, 1, 5, 1, '2013-01-31 13:34:51', 73, '', 0, NULL),
(276, 1, 5, 1, '2013-01-31 13:35:11', 74, '', 0, NULL),
(277, 1, 5, 1, '2013-01-31 13:35:27', 75, '', 0, NULL),
(278, 1, 5, 1, '2013-01-31 13:35:42', 76, '', 0, NULL),
(279, 1, 5, 1, '2013-01-31 13:36:16', 77, '', 0, NULL),
(280, 1, 5, 1, '2013-01-31 13:36:36', 78, '', 0, NULL),
(281, 1, 5, 1, '2013-01-31 13:36:51', 79, '', 0, NULL),
(282, 1, 5, 1, '2013-01-31 13:37:06', 80, '', 0, NULL),
(283, 1, 5, 1, '2013-01-31 13:37:18', 81, '', 0, NULL),
(284, 1, 5, 1, '2013-01-31 13:37:36', 82, '', 0, NULL),
(285, 1, 5, 1, '2013-01-31 13:37:54', 83, '', 0, NULL),
(286, 1, 5, 1, '2013-01-31 13:38:47', 84, '', 0, NULL),
(287, 1, 5, 1, '2013-01-31 13:39:03', 85, '', 0, NULL),
(288, 1, 5, 1, '2013-01-31 13:39:19', 86, '', 0, NULL),
(289, 1, 5, 1, '2013-01-31 13:40:01', 87, '', 0, NULL),
(290, 1, 5, 1, '2013-01-31 13:40:17', 88, '', 0, NULL),
(291, 1, 5, 1, '2013-01-31 13:40:36', 89, '', 0, NULL),
(292, 1, 5, 1, '2013-01-31 13:40:51', 90, '', 0, NULL),
(293, 1, 5, 1, '2013-01-31 13:41:06', 91, '', 0, NULL),
(294, 1, 5, 1, '2013-01-31 13:41:26', 92, '', 0, NULL),
(295, 1, 6, 1, '2013-01-31 13:53:03', 70, '', 0, NULL),
(296, 1, 6, 1, '2013-01-31 13:53:28', 71, '', 0, NULL),
(297, 1, 6, 1, '2013-01-31 13:53:53', 72, '', 0, NULL),
(298, 1, 6, 1, '2013-01-31 13:54:08', 73, '', 0, NULL),
(299, 1, 6, 1, '2013-01-31 13:54:29', 74, '', 0, NULL),
(300, 1, 6, 1, '2013-01-31 14:13:58', 75, '', 0, NULL),
(301, 1, 6, 1, '2013-01-31 14:14:26', 76, '', 0, NULL),
(302, 1, 6, 1, '2013-01-31 14:14:41', 77, '', 0, NULL),
(303, 1, 6, 1, '2013-01-31 14:14:55', 78, '', 0, NULL),
(304, 1, 6, 1, '2013-01-31 14:15:10', 79, '', 0, NULL),
(305, 1, 6, 1, '2013-01-31 14:15:24', 80, '', 0, NULL),
(306, 1, 6, 1, '2013-01-31 14:15:37', 81, '', 0, NULL),
(307, 1, 6, 1, '2013-01-31 14:15:51', 82, '', 0, NULL),
(308, 1, 6, 1, '2013-01-31 14:16:06', 83, '', 0, NULL),
(309, 1, 6, 2, '2013-01-31 14:25:18', 83, '', 0, NULL),
(310, 1, 6, 2, '2013-01-31 14:25:33', 81, '', 0, NULL),
(311, 1, 6, 1, '2013-01-31 14:26:44', 84, '', 0, NULL),
(312, 1, 6, 1, '2013-01-31 14:27:02', 85, '', 0, NULL),
(313, 1, 6, 1, '2013-01-31 14:27:22', 86, '', 0, NULL),
(314, 1, 6, 1, '2013-01-31 14:27:41', 87, '', 0, NULL),
(315, 1, 6, 1, '2013-01-31 14:28:08', 88, '', 0, NULL),
(316, 1, 6, 1, '2013-01-31 14:28:26', 89, '', 0, NULL),
(317, 1, 6, 1, '2013-01-31 15:15:38', 90, '', 0, NULL),
(318, 1, 6, 1, '2013-01-31 15:16:03', 91, '', 0, NULL),
(319, 1, 6, 1, '2013-01-31 15:16:18', 92, '', 0, NULL),
(320, 1, 6, 1, '2013-01-31 15:16:52', 93, '', 0, NULL),
(321, 1, 6, 1, '2013-01-31 15:17:52', 94, '', 0, NULL),
(322, 1, 6, 1, '2013-01-31 15:18:10', 95, '', 0, NULL),
(323, 1, 6, 1, '2013-01-31 15:18:33', 96, '', 0, NULL),
(324, 1, 6, 1, '2013-01-31 15:18:52', 97, '', 0, NULL),
(325, 1, 6, 1, '2013-01-31 15:19:22', 98, '', 0, NULL),
(326, 1, 6, 1, '2013-01-31 15:20:13', 99, '', 0, NULL),
(327, 1, 6, 1, '2013-01-31 15:20:42', 100, '', 0, NULL),
(328, 1, 6, 1, '2013-01-31 15:21:13', 101, '', 0, NULL),
(329, 1, 6, 1, '2013-01-31 15:21:32', 102, '', 0, NULL),
(330, 1, 6, 1, '2013-01-31 15:21:58', 103, '', 0, NULL),
(331, 1, 6, 1, '2013-01-31 15:22:24', 104, '', 0, NULL),
(332, 1, 6, 1, '2013-01-31 15:24:54', 105, '', 0, NULL),
(333, 1, 6, 1, '2013-01-31 15:25:49', 106, '', 0, NULL),
(334, 1, 6, 1, '2013-01-31 15:26:12', 107, '', 0, NULL),
(335, 1, 6, 1, '2013-01-31 15:26:28', 108, '', 0, NULL),
(336, 1, 6, 1, '2013-01-31 15:26:55', 109, '', 0, NULL),
(337, 1, 6, 1, '2013-01-31 15:27:12', 110, '', 0, NULL),
(338, 1, 6, 1, '2013-01-31 15:27:38', 111, '', 0, NULL),
(339, 1, 6, 1, '2013-01-31 15:27:54', 112, '', 0, NULL),
(340, 1, 17, 1, '2013-02-01 14:11:28', 6, '', 0, NULL),
(341, 1, 17, 1, '2013-02-01 14:16:26', 7, '', 0, NULL),
(342, 1, 17, 2, '2013-02-01 14:21:05', 0, 'O:8:"stdClass":11:{s:10:"methods_id";s:1:"6";s:13:"literature_id";s:2:"20";s:14:"reference_text";s:3:"280";s:17:"reference_figures";s:1:"?";s:10:"tracers_id";s:1:"5";s:13:"bilateral_use";s:2:"No";s:16:"injection_method";s:11:"Micropipete";s:13:"survival_time";s:11:"24-48 hours";s:17:"section_thickness";s:1:"?";s:18:"number_of_sections";s:1:"?";s:8:"comments";s:0:"";}', 0, NULL),
(343, 1, 17, 2, '2013-02-01 14:21:29', 0, 'O:8:"stdClass":11:{s:10:"methods_id";s:1:"7";s:13:"literature_id";s:2:"20";s:14:"reference_text";s:3:"280";s:17:"reference_figures";s:1:"1";s:10:"tracers_id";s:1:"6";s:13:"bilateral_use";s:2:"no";s:16:"injection_method";s:11:"Micropipete";s:13:"survival_time";s:11:"24-48 hours";s:17:"section_thickness";s:1:"?";s:18:"number_of_sections";s:1:"?";s:8:"comments";s:0:"";}', 0, NULL),
(344, 1, 7, 1, '2013-02-01 14:24:56', 10, '', 0, NULL),
(345, 1, 7, 1, '2013-02-01 14:31:29', 11, '', 0, NULL),
(346, 1, 7, 2, '2013-02-01 14:58:43', 11, 'a:17:{i:0;O:8:"stdClass":5:{s:4:"name";s:13:"injections_id";s:4:"type";s:3:"int";s:7:"default";s:0:"";s:10:"max_length";i:1;s:11:"primary_key";i:1;}i:1;O:8:"stdClass":5:{s:4:"name";s:16:"injections_index";s:4:"type";s:6:"string";s:7:"default";s:0:"";s:10:"max_length";i:9;s:11:"primary_key";i:0;}i:2;O:8:"stdClass":5:{s:4:"name";s:10:"methods_id";s:4:"type";s:3:"int";s:7:"default";s:0:"";s:10:"max_length";i:1;s:11:"primary_key";i:0;}i:3;O:8:"stdClass":5:{s:4:"name";s:13:"literature_id";s:4:"type";s:6:"string";s:7:"default";s:0:"";s:10:"max_length";i:1;s:11:"primary_key";i:0;}i:4;O:8:"stdClass":5:{s:4:"name";s:14:"brain_sites_id";s:4:"type";s:3:"int";s:7:"default";s:0:"";s:10:"max_length";i:2;s:11:"primary_key";i:0;}i:5;O:8:"stdClass":5:{s:4:"name";s:8:"PDC_site";s:4:"type";s:6:"string";s:7:"default";s:0:"";s:10:"max_length";i:1;s:11:"primary_key";i:0;}i:6;O:8:"stdClass":5:{s:4:"name";s:9:"site_type";s:4:"type";s:6:"string";s:7:"default";s:0:"";s:10:"max_length";i:1;s:11:"primary_key";i:0;}i:7;O:8:"stdClass":5:{s:4:"name";s:19:"injections_citation";s:4:"type";s:4:"blob";s:7:"default";s:0:"";s:10:"max_length";i:901;s:11:"primary_key";i:0;}i:8;O:8:"stdClass":5:{s:4:"name";s:18:"injections_refText";s:4:"type";s:6:"string";s:7:"default";s:0:"";s:10:"max_length";i:5;s:11:"primary_key";i:0;}i:9;O:8:"stdClass":5:{s:4:"name";s:21:"injections_refFigures";s:4:"type";s:6:"string";s:7:"default";s:0:"";s:10:"max_length";i:1;s:11:"primary_key";i:0;}i:10;O:8:"stdClass":5:{s:4:"name";s:21:"injections_hemisphere";s:4:"type";s:6:"string";s:7:"default";s:0:"";s:10:"max_length";i:1;s:11:"primary_key";i:0;}i:11;O:8:"stdClass":5:{s:4:"name";s:2:"EC";s:4:"type";s:3:"int";s:7:"default";s:0:"";s:10:"max_length";i:1;s:11:"primary_key";i:0;}i:12;O:8:"stdClass":5:{s:4:"name";s:6:"PDC_EC";s:4:"type";s:3:"int";s:7:"default";s:0:"";s:10:"max_length";i:1;s:11:"primary_key";i:0;}i:13;O:8:"stdClass":5:{s:4:"name";s:16:"injection_volume";s:4:"type";s:6:"string";s:7:"default";s:0:"";s:10:"max_length";i:5;s:11:"primary_key";i:0;}i:14;O:8:"stdClass":5:{s:4:"name";s:24:"injections_concentration";s:4:"type";s:6:"string";s:7:"default";s:0:"";s:10:"max_length";i:2;s:11:"primary_key";i:0;}i:15;O:8:"stdClass":5:{s:4:"name";s:18:"injections_laminae";s:4:"type";s:6:"string";s:7:"default";s:0:"";s:10:"max_length";i:0;s:11:"primary_key";i:0;}i:16;O:8:"stdClass":5:{s:4:"name";s:11:"PDC_laminae";s:4:"type";s:3:"int";s:7:"default";s:0:"";s:10:"max_length";i:1;s:11:"primary_key";i:0;}}', 0, NULL),
(347, 1, 13, 1, '2013-02-01 14:59:54', 6, '', 0, NULL),
(348, 1, 13, 1, '2013-02-01 14:59:59', 7, '', 0, NULL),
(349, 1, 8, 1, '2013-02-04 13:07:09', 39, '', 0, NULL),
(350, 1, 8, 1, '2013-02-04 13:08:06', 40, '', 0, NULL),
(351, 1, 5, 1, '2013-02-04 13:12:54', 93, '', 0, NULL),
(352, 1, 6, 1, '2013-02-04 13:13:05', 113, '', 0, NULL),
(353, 1, 5, 1, '2013-02-04 13:14:26', 94, '', 0, NULL),
(354, 1, 6, 1, '2013-02-04 13:14:38', 114, '', 0, NULL),
(355, 1, 8, 1, '2013-02-04 13:15:15', 41, '', 0, NULL),
(356, 1, 8, 1, '2013-02-04 13:15:51', 42, '', 0, NULL),
(357, 1, 8, 1, '2013-02-04 13:16:28', 43, '', 0, NULL),
(358, 1, 8, 1, '2013-02-04 13:17:02', 44, '', 0, NULL),
(359, 1, 8, 1, '2013-02-04 13:17:43', 45, '', 0, NULL),
(360, 1, 8, 1, '2013-02-04 13:18:15', 46, '', 0, NULL),
(361, 1, 8, 1, '2013-02-04 13:19:17', 47, '', 0, NULL),
(362, 1, 8, 1, '2013-02-04 13:21:53', 48, '', 0, NULL),
(363, 1, 8, 1, '2013-02-04 13:23:51', 49, '', 0, NULL),
(364, 1, 8, 1, '2013-02-04 13:25:12', 50, '', 0, NULL),
(365, 1, 8, 1, '2013-02-04 13:25:49', 51, '', 0, NULL),
(366, 1, 8, 1, '2013-02-04 13:26:26', 52, '', 0, NULL),
(367, 1, 8, 1, '2013-02-04 13:26:59', 53, '', 0, NULL),
(368, 1, 8, 1, '2013-02-04 13:27:19', 54, '', 0, NULL),
(369, 1, 8, 1, '2013-02-04 13:27:52', 55, '', 0, NULL),
(370, 1, 8, 1, '2013-02-04 13:28:13', 56, '', 0, NULL),
(371, 1, 8, 1, '2013-02-04 13:28:36', 57, '', 0, NULL),
(372, 1, 8, 1, '2013-02-04 13:29:04', 58, '', 0, NULL),
(373, 1, 8, 1, '2013-02-04 13:29:51', 59, '', 0, NULL),
(374, 1, 8, 1, '2013-02-04 13:30:09', 60, '', 0, NULL),
(375, 1, 8, 1, '2013-02-04 13:30:26', 61, '', 0, NULL),
(376, 1, 8, 1, '2013-02-04 13:31:19', 62, '', 0, NULL),
(377, 1, 5, 1, '2013-02-04 13:33:35', 95, '', 0, NULL),
(378, 1, 6, 1, '2013-02-04 13:33:44', 115, '', 0, NULL),
(379, 1, 8, 1, '2013-02-04 13:34:07', 63, '', 0, NULL),
(380, 1, 8, 1, '2013-02-04 13:34:28', 64, '', 0, NULL),
(381, 1, 8, 1, '2013-02-04 13:34:52', 65, '', 0, NULL),
(382, 1, 8, 1, '2013-02-04 13:36:37', 66, '', 0, NULL),
(383, 1, 8, 1, '2013-02-04 13:37:10', 67, '', 0, NULL),
(384, 1, 8, 1, '2013-02-04 13:37:46', 68, '', 0, NULL),
(385, 1, 8, 1, '2013-02-04 13:38:34', 69, '', 0, NULL),
(386, 1, 8, 1, '2013-02-04 13:39:17', 70, '', 0, NULL),
(387, 1, 8, 1, '2013-02-04 13:39:45', 71, '', 0, NULL),
(388, 1, 8, 1, '2013-02-04 13:40:21', 72, '', 0, NULL),
(389, 1, 8, 1, '2013-02-04 13:40:51', 73, '', 0, NULL),
(390, 1, 8, 1, '2013-02-04 13:41:35', 74, '', 0, NULL),
(391, 1, 8, 1, '2013-02-04 13:42:29', 75, '', 0, NULL),
(392, 1, 8, 1, '2013-02-04 13:42:52', 76, '', 0, NULL),
(393, 1, 8, 1, '2013-02-04 13:44:31', 77, '', 0, NULL),
(394, 1, 8, 1, '2013-02-04 13:45:14', 78, '', 0, NULL),
(395, 1, 8, 1, '2013-02-04 13:45:39', 79, '', 0, NULL),
(396, 1, 5, 1, '2013-02-04 13:48:08', 96, '', 0, NULL),
(397, 1, 6, 1, '2013-02-04 13:48:32', 116, '', 0, NULL),
(398, 1, 8, 1, '2013-02-04 13:49:00', 80, '', 0, NULL),
(399, 1, 8, 1, '2013-02-04 13:49:55', 81, '', 0, NULL),
(400, 1, 8, 1, '2013-02-04 13:50:18', 82, '', 0, NULL),
(401, 1, 8, 1, '2013-02-04 13:50:43', 83, '', 0, NULL),
(402, 1, 8, 1, '2013-02-04 13:51:41', 84, '', 0, NULL),
(403, 1, 8, 1, '2013-02-04 13:52:06', 85, '', 0, NULL),
(404, 1, 8, 1, '2013-02-04 13:52:29', 86, '', 0, NULL),
(405, 1, 8, 1, '2013-02-04 13:52:50', 87, '', 0, NULL),
(406, 1, 8, 1, '2013-02-04 13:53:33', 88, '', 0, NULL),
(407, 1, 8, 1, '2013-02-04 13:54:15', 89, '', 0, NULL),
(408, 1, 8, 1, '2013-02-04 13:55:12', 90, '', 0, NULL),
(409, 1, 8, 1, '2013-02-04 13:55:38', 91, '', 0, NULL),
(410, 1, 8, 1, '2013-02-04 13:57:38', 92, '', 0, NULL),
(411, 1, 8, 1, '2013-02-04 13:58:19', 93, '', 0, NULL),
(412, 1, 8, 1, '2013-02-04 13:58:48', 94, '', 0, NULL),
(413, 1, 9, 1, '2013-02-04 14:48:28', 6, '', 0, NULL),
(414, 1, 9, 1, '2013-02-04 14:51:40', 7, '', 0, NULL),
(415, 1, 9, 1, '2013-02-04 14:53:49', 8, '', 0, NULL),
(416, 1, 9, 1, '2013-02-04 14:55:48', 9, '', 0, NULL),
(417, 1, 9, 1, '2013-02-04 15:04:14', 10, '', 0, NULL),
(418, 1, 1, 2, '2013-02-05 13:59:51', 31, 'O:8:"stdClass":13:{s:13:"literature_id";s:2:"31";s:16:"literature_index";s:6:"DM2010";s:16:"literature_title";s:54:"Circuit-based localization of ferret prefrontal cortex";s:15:"literature_year";s:4:"2010";s:17:"literature_source";s:1:"4";s:17:"number_or_chapter";s:5:"20(5)";s:11:"page_number";s:0:"";s:19:"literature_abstract";s:0:"";s:23:"literature_physicalCopy";s:36:"c1a14294042f3eb6b94409fadfb1be65.pdf";s:6:"doi_id";s:21:"10.1093/cercor/bhp164";s:9:"pubmed_id";s:8:"19737780";s:19:"literature_comments";s:0:"";s:16:"literature_state";s:1:"0";}', 0, NULL),
(419, 1, 4, 1, '2013-02-05 14:02:51', 12, '', 0, NULL),
(420, 1, 5, 1, '2013-02-05 14:03:43', 97, '', 0, NULL),
(421, 1, 6, 1, '2013-02-05 14:03:56', 117, '', 0, NULL),
(422, 1, 5, 1, '2013-02-05 14:04:44', 98, '', 0, NULL),
(423, 1, 6, 1, '2013-02-05 14:05:09', 118, '', 0, NULL),
(424, 1, 17, 1, '2013-02-05 14:09:34', 8, '', 0, NULL),
(425, 1, 7, 1, '2013-02-05 14:14:13', 12, '', 0, NULL),
(426, 1, 13, 1, '2013-02-05 14:15:18', 8, '', 0, NULL),
(427, 1, 8, 1, '2013-02-05 14:16:51', 95, '', 0, NULL),
(428, 1, 1, 2, '2013-02-06 13:53:20', 19, 'O:8:"stdClass":13:{s:13:"literature_id";s:2:"19";s:16:"literature_index";s:9:"MIMCT2002";s:16:"literature_title";s:104:"Architecture and callosal connections of visual areas 17, 18, 19 and 21 in the ferret (Mustela putorius)";s:15:"literature_year";s:4:"2002";s:17:"literature_source";s:1:"4";s:17:"number_or_chapter";s:5:"12(4)";s:11:"page_number";s:0:"";s:19:"literature_abstract";s:0:"";s:23:"literature_physicalCopy";s:36:"d30cbcc81ac02ec9eaf7b403535990e5.pdf";s:6:"doi_id";s:0:"";s:9:"pubmed_id";s:8:"11884356";s:19:"literature_comments";s:0:"";s:16:"literature_state";s:1:"0";}', 0, ''),
(429, 1, 1, 2, '2013-02-06 14:33:28', 18, 'O:8:"stdClass":13:{s:13:"literature_id";s:2:"18";s:16:"literature_index";s:7:"RPS1990";s:16:"literature_title";s:185:"Visual projections induced into the auditory pathway of ferrets. I. Novel inputs to primary auditory cortex (AI) from the LP/pulvinar complex and the topography of the MGN-AI projection";s:15:"literature_year";s:4:"1990";s:17:"literature_source";s:1:"1";s:17:"number_or_chapter";s:6:"298(1)";s:11:"page_number";s:0:"";s:19:"literature_abstract";s:0:"";s:23:"literature_physicalCopy";s:36:"be45a3253d6739f85e71050b24d0ec59.pdf";s:6:"doi_id";s:21:"10.1002/cne.902980105";s:9:"pubmed_id";s:7:"1698829";s:19:"literature_comments";s:156:"!!!!!!!!\nOne must be careful this publication contains connection in normal animals and in lesioned\n!!!!!!!!\nOne should insert data only from normal animals";s:16:"literature_state";s:1:"0";}', 0, NULL),
(430, 1, 4, 1, '2013-02-06 14:41:25', 13, '', 0, NULL),
(431, 1, 5, 1, '2013-02-06 14:43:26', 99, '', 0, NULL),
(432, 1, 5, 1, '2013-02-06 14:44:05', 100, '', 0, NULL),
(433, 1, 5, 2, '2013-02-06 14:45:11', 100, '', 0, NULL),
(434, 1, 5, 1, '2013-02-06 14:45:42', 101, '', 0, NULL),
(435, 1, 5, 1, '2013-02-06 14:46:14', 102, '', 0, NULL),
(436, 1, 5, 1, '2013-02-06 14:47:59', 103, '', 0, NULL),
(437, 1, 6, 1, '2013-02-06 14:48:20', 119, '', 0, NULL),
(438, 1, 6, 1, '2013-02-06 14:48:45', 120, '', 0, NULL),
(439, 1, 6, 1, '2013-02-06 14:49:24', 121, '', 0, NULL),
(440, 1, 6, 1, '2013-02-06 14:50:53', 122, '', 0, NULL),
(441, 1, 6, 1, '2013-02-06 14:51:12', 123, '', 0, NULL),
(442, 1, 5, 1, '2013-02-06 14:52:53', 104, '', 0, NULL),
(443, 1, 6, 1, '2013-02-06 14:53:06', 124, '', 0, NULL),
(444, 1, 4, 2, '2013-02-06 14:53:41', 13, 'O:8:"stdClass":8:{s:13:"brain_maps_id";s:2:"13";s:13:"literature_id";s:2:"18";s:15:"brain_maps_type";s:2:"tf";s:16:"brain_maps_index";s:7:"RPS1990";s:17:"reference_figures";s:3:"4,5";s:14:"reference_text";s:2:"55";s:8:"citation";s:608:"We have drawn the borders of these MGN subdivisions only in those sections in which they were clear. In the case of the MGN, the size, shape, and orientation of cell somata aid in identification (Morest, ''64, ''65). Cortical area A1 was identified by its location within the anterior and posterior limbs of the ectosylvian sulci (Phillips et al., ''88) and by cytoarchitectonic criteria. The extent of AI was defined in individual sections by its cytoarchitectonic char- acteristics, chiefly the density and thickness of layers IV and V (Fig. 3) (Rose, ''49; Sanides and Hoffmann, ''69; Otsuka and Hassler, ''62).";s:8:"comments";s:0:"";}', 0, NULL),
(445, 1, 4, 2, '2013-02-06 14:53:56', 13, 'O:8:"stdClass":8:{s:13:"brain_maps_id";s:2:"13";s:13:"literature_id";s:2:"18";s:15:"brain_maps_type";s:2:"tt";s:16:"brain_maps_index";s:7:"RPS1990";s:17:"reference_figures";s:3:"4,5";s:14:"reference_text";s:2:"55";s:8:"citation";s:608:"We have drawn the borders of these MGN subdivisions only in those sections in which they were clear. In the case of the MGN, the size, shape, and orientation of cell somata aid in identification (Morest, ''64, ''65). Cortical area A1 was identified by its location within the anterior and posterior limbs of the ectosylvian sulci (Phillips et al., ''88) and by cytoarchitectonic criteria. The extent of AI was defined in individual sections by its cytoarchitectonic char- acteristics, chiefly the density and thickness of layers IV and V (Fig. 3) (Rose, ''49; Sanides and Hoffmann, ''69; Otsuka and Hassler, ''62).";s:8:"comments";s:0:"";}', 0, NULL),
(446, 1, 17, 1, '2013-02-06 14:56:48', 9, '', 0, NULL),
(447, 1, 7, 1, '2013-02-06 14:59:19', 13, '', 0, NULL),
(448, 1, 13, 1, '2013-02-06 14:59:33', 9, '', 0, NULL),
(449, 1, 8, 1, '2013-02-06 15:02:12', 96, '', 0, NULL),
(450, 1, 8, 1, '2013-02-06 15:02:57', 97, '', 0, NULL),
(451, 1, 8, 1, '2013-02-06 15:03:19', 98, '', 0, NULL),
(452, 1, 8, 1, '2013-02-06 15:03:38', 99, '', 0, NULL),
(453, 1, 17, 1, '2013-02-06 15:07:21', 10, '', 0, NULL),
(454, 1, 7, 1, '2013-02-06 15:09:05', 14, '', 0, NULL),
(455, 1, 17, 1, '2013-02-06 15:09:48', 11, '', 0, NULL),
(456, 1, 7, 1, '2013-02-06 15:12:09', 15, '', 0, NULL),
(457, 1, 9, 1, '2013-02-06 15:15:10', 11, '', 0, NULL),
(458, 1, 9, 1, '2013-02-06 15:16:33', 12, '', 0, NULL),
(459, 1, 9, 1, '2013-02-06 15:17:29', 13, '', 0, NULL),
(460, 3, 2, 1, '2013-02-08 10:12:27', 71, '', 0, NULL),
(461, 3, 2, 1, '2013-02-08 10:13:22', 72, '', 0, NULL),
(462, 3, 17, 1, '2013-02-08 11:24:49', 12, '', 0, NULL),
(463, 3, 17, 2, '2013-02-08 11:25:45', 0, 'O:8:"stdClass":11:{s:10:"methods_id";s:2:"12";s:13:"literature_id";s:2:"35";s:14:"reference_text";s:2:"50";s:17:"reference_figures";s:0:"";s:10:"tracers_id";s:1:"5";s:13:"bilateral_use";s:0:"";s:16:"injection_method";s:1:"?";s:13:"survival_time";s:8:"24-48 h ";s:17:"section_thickness";s:6:"50 µm";s:18:"number_of_sections";s:0:"";s:8:"comments";s:0:"";}', 0, NULL),
(464, 1, 1, 2, '2013-02-11 12:28:47', 25, 'O:8:"stdClass":13:{s:13:"literature_id";s:2:"25";s:16:"literature_index";s:6:"MR2004";s:16:"literature_title";s:64:"Multiple sensory afferents to ferret pseudosylvian sulcal cortex";s:15:"literature_year";s:4:"2004";s:17:"literature_source";s:1:"8";s:17:"number_or_chapter";s:5:"15(3)";s:11:"page_number";s:0:"";s:19:"literature_abstract";s:0:"";s:23:"literature_physicalCopy";s:36:"3114c6dfd06c9ce6d5bbe78a15e637e3.pdf";s:6:"doi_id";s:34:"10.1097/01.wnr.0000111326.38420.5b";s:9:"pubmed_id";s:0:"";s:19:"literature_comments";s:0:"";s:16:"literature_state";s:1:"0";}', 0, NULL),
(465, 1, 4, 1, '2013-02-11 12:36:57', 14, '', 0, NULL),
(466, 1, 5, 1, '2013-02-11 12:38:31', 105, '', 0, NULL),
(467, 1, 6, 1, '2013-02-11 12:39:28', 125, '', 0, NULL),
(468, 1, 6, 1, '2013-02-11 12:39:49', 126, '', 0, NULL),
(469, 1, 5, 1, '2013-02-11 12:40:54', 106, '', 0, NULL),
(470, 1, 6, 1, '2013-02-11 12:41:04', 127, '', 0, NULL),
(471, 1, 4, 2, '2013-02-11 12:43:35', 14, 'O:8:"stdClass":8:{s:13:"brain_maps_id";s:2:"14";s:13:"literature_id";s:2:"25";s:15:"brain_maps_type";s:2:"tf";s:16:"brain_maps_index";s:6:"MR2004";s:17:"reference_figures";s:3:"1,2";s:14:"reference_text";s:5:"62-64";s:8:"citation";s:459:"The present experiments sought to identify the sensory (e.g. vision, somatosensation) access to the ferret Pseudosylvian sulcal cortex (PSSC), which is located outside the primary sensory cortices on the inferior-lateral aspect of the cortical hemisphere (Fig. 1). Here, the PSSC is bordered immediately posteriorly by the primary auditory cortex (AI), but is located one or two sulci distant from the primary somatosensory (SI) or visual (V1) representations";s:8:"comments";s:0:"";}', 0, NULL),
(472, 1, 4, 2, '2013-02-11 12:46:09', 14, 'O:8:"stdClass":8:{s:13:"brain_maps_id";s:2:"14";s:13:"literature_id";s:2:"25";s:15:"brain_maps_type";s:2:"tf";s:16:"brain_maps_index";s:6:"MR2004";s:17:"reference_figures";s:3:"1,2";s:14:"reference_text";s:7:"462-464";s:8:"citation";s:459:"The present experiments sought to identify the sensory (e.g. vision, somatosensation) access to the ferret Pseudosylvian sulcal cortex (PSSC), which is located outside the primary sensory cortices on the inferior-lateral aspect of the cortical hemisphere (Fig. 1). Here, the PSSC is bordered immediately posteriorly by the primary auditory cortex (AI), but is located one or two sulci distant from the primary somatosensory (SI) or visual (V1) representations";s:8:"comments";s:0:"";}', 0, NULL),
(473, 1, 4, 2, '2013-02-11 12:52:03', 14, 'O:8:"stdClass":8:{s:13:"brain_maps_id";s:2:"14";s:13:"literature_id";s:2:"25";s:15:"brain_maps_type";s:2:"tt";s:16:"brain_maps_index";s:6:"MR2004";s:17:"reference_figures";s:3:"1,2";s:14:"reference_text";s:7:"462-464";s:8:"citation";s:504:"The V1 injections (n¼3) were centered upon areas 17–19 and focused primarily on areas representing inferior visual space (from B+51 to 301) and from B151 ipsilateral to 351 contral- ateral, according to the maps of Manger et al. [4]. Three SI injections (two large, one small) were in the shoulder/trunk representations while two others (one large, one small) were centered on the face/vibrissa region, according to the maps of Leclerc et al. [6], McLaughlin et al. [7], and our own recording data.";s:8:"comments";s:0:"";}', 0, NULL),
(474, 1, 17, 1, '2013-02-11 12:55:08', 13, '', 0, NULL),
(475, 1, 7, 1, '2013-02-11 12:59:07', 16, '', 0, NULL),
(476, 1, 7, 1, '2013-02-11 13:00:49', 17, '', 0, NULL),
(477, 1, 13, 1, '2013-02-11 13:01:05', 10, '', 0, NULL),
(478, 1, 8, 1, '2013-02-11 13:02:20', 100, '', 0, NULL),
(479, 1, 1, 2, '2013-02-11 13:03:40', 25, 'O:8:"stdClass":13:{s:13:"literature_id";s:2:"25";s:16:"literature_index";s:6:"MR2004";s:16:"literature_title";s:64:"Multiple sensory afferents to ferret pseudosylvian sulcal cortex";s:15:"literature_year";s:4:"2004";s:17:"literature_source";s:1:"8";s:17:"number_or_chapter";s:5:"15(3)";s:11:"page_number";s:5:"61-65";s:19:"literature_abstract";s:1141:"While the ferret cerebral cortex is being usedwith increasing fre- quency in studies of neural processing and development, little is known regarding the organization of its associational sensory and multisensory regions. Therefore, the present investigation used neuroanatomical methods to identify non-primary visual and somatosensory representations and their potential for multisen- sory convergence. Tracer injections made into V1 or SI cortex la- beled axon terminals within the pseudosylvian sulcal cortex (PSSC).These inputswere distributed according tomodality,with visual inputs identi¢edin thelateral aspects of the posteriordorsal\nbank, and somatosensory inputs found anterior along the dorsal bank, fundus andventralbank. Somatosensoryinputs showeda to- pographic arrangement,withinputs representing face foundmore anteriorly than those representing trunk regions. Overlap be- tween these di¡erent sensory projections occurred posteriorly in the PSSC and may represent a zone of multisensory conver- gence.These data are consistentwith thepresence of associational visual, somatosensory, and multisensory areas within the PSSC.";s:23:"literature_physicalCopy";s:36:"3114c6dfd06c9ce6d5bbe78a15e637e3.pdf";s:6:"doi_id";s:34:"10.1097/01.wnr.0000111326.38420.5b";s:9:"pubmed_id";s:0:"";s:19:"literature_comments";s:0:"";s:16:"literature_state";s:1:"0";}', 0, ''),
(480, 1, 9, 1, '2013-02-11 13:23:01', 14, '', 0, NULL),
(481, 1, 4, 1, '2013-02-11 14:39:59', 15, '', 0, NULL),
(482, 1, 6, 1, '2013-02-11 14:40:16', 128, '', 0, NULL),
(483, 1, 6, 1, '2013-02-11 14:40:30', 129, '', 0, NULL),
(484, 1, 6, 1, '2013-02-11 14:41:17', 130, '', 0, NULL),
(485, 1, 6, 1, '2013-02-11 14:41:44', 131, '', 0, NULL),
(486, 1, 9, 1, '2013-02-11 14:45:20', 15, '', 0, NULL),
(487, 1, 9, 1, '2013-02-11 14:46:53', 16, '', 0, NULL),
(488, 1, 9, 1, '2013-02-11 14:49:12', 17, '', 0, NULL),
(489, 3, 4, 1, '2013-02-12 13:22:57', 16, '', 0, NULL),
(490, 3, 5, 1, '2013-02-12 13:25:06', 107, '', 0, NULL),
(491, 3, 6, 1, '2013-02-12 13:29:38', 132, '', 0, NULL),
(492, 3, 7, 1, '2013-02-12 13:29:57', 18, '', 0, NULL),
(493, 3, 4, 2, '2013-02-12 13:30:29', 16, 'O:8:"stdClass":8:{s:13:"brain_maps_id";s:2:"16";s:13:"literature_id";s:2:"35";s:15:"brain_maps_type";s:2:"tf";s:16:"brain_maps_index";s:7:"SKB1994";s:17:"reference_figures";s:3:"1-7";s:14:"reference_text";s:5:"50-55";s:8:"citation";s:1439:"Several nuclei at the level of the obex are related to the vagus\nnerve (Fig. 1). These nuclei, sometimes referred to as the dorsal\nvagal complex (DVC), include the area postrema, dorsal motor\nnucleus of the vagus (DMX), and the solitary tract (ST) with its\nsurrounding nuclei. The nucleus ambiguus, located in the ventrolateral\npart of the tegmentum medial to the spinal trigeminus\nand dorsal to the inferior olivary complex, though not part of the\nDVC, is part of the vagal system in that it is the source of lower\nmotoneurons in the nerve.\nThe solitary tract is a conspicuous compact bundle surrounded\nby several subnuclei which constitute the solitary complex. This\ncomplex in cats is described by disparate investigators using different\ncriteria as having two nuclei referred to as the medial (Sm)\nand lateral (Sl) solitary nuclei (14) five (116) six (86) and even\neight subnuclei (67). For the present purposes, the terms ventral\nsolitary nucleus (Sv) and subnucleus gelatinosus (Sg) will be\nemployed in addition to Sm and Sl. Cells of this group of nuclei\ntend to be small with finely granular Nissl material. The cells of\nthe solitary nuclei appear rather loosely organized and difficult\nto delimit. The main basis for their subdivision is geographic with\nregard to the tract. It should be noted that some cells of the solitary\nnuclei are quite large and may be diffusely located in all the\nvarious subnuclei, but especially in Sl.\n";s:8:"comments";s:0:"";}', 0, NULL);
INSERT INTO `ferretdb_log` (`log_id`, `user_id`, `log_table_id`, `log_action`, `log_time`, `log_entry_id`, `log_previous_data`, `log_parameter`, `log_comment`) VALUES
(494, 3, 1, 2, '2013-02-12 13:56:10', 35, 'O:8:"stdClass":13:{s:13:"literature_id";s:2:"35";s:16:"literature_index";s:7:"SKB1994";s:16:"literature_title";s:56:"The central connections of the vagus nerve in the ferret";s:15:"literature_year";s:4:"1994";s:17:"literature_source";s:1:"3";s:17:"number_or_chapter";s:5:"33(1)";s:11:"page_number";s:0:"";s:19:"literature_abstract";s:0:"";s:23:"literature_physicalCopy";s:36:"bed9698a0640e10ee9c51a30f0aea5b1.pdf";s:6:"doi_id";s:0:"";s:9:"pubmed_id";s:7:"7506112";s:19:"literature_comments";s:0:"";s:16:"literature_state";s:1:"0";}', 0, NULL),
(495, 3, 7, 2, '2013-02-12 14:22:37', 18, 'a:17:{i:0;O:8:"stdClass":5:{s:4:"name";s:13:"injections_id";s:4:"type";s:3:"int";s:7:"default";s:0:"";s:10:"max_length";i:1;s:11:"primary_key";i:1;}i:1;O:8:"stdClass":5:{s:4:"name";s:16:"injections_index";s:4:"type";s:6:"string";s:7:"default";s:0:"";s:10:"max_length";i:9;s:11:"primary_key";i:0;}i:2;O:8:"stdClass":5:{s:4:"name";s:10:"methods_id";s:4:"type";s:3:"int";s:7:"default";s:0:"";s:10:"max_length";i:1;s:11:"primary_key";i:0;}i:3;O:8:"stdClass":5:{s:4:"name";s:13:"literature_id";s:4:"type";s:6:"string";s:7:"default";s:0:"";s:10:"max_length";i:1;s:11:"primary_key";i:0;}i:4;O:8:"stdClass":5:{s:4:"name";s:14:"brain_sites_id";s:4:"type";s:3:"int";s:7:"default";s:0:"";s:10:"max_length";i:2;s:11:"primary_key";i:0;}i:5;O:8:"stdClass":5:{s:4:"name";s:8:"PDC_site";s:4:"type";s:6:"string";s:7:"default";s:0:"";s:10:"max_length";i:1;s:11:"primary_key";i:0;}i:6;O:8:"stdClass":5:{s:4:"name";s:9:"site_type";s:4:"type";s:6:"string";s:7:"default";s:0:"";s:10:"max_length";i:1;s:11:"primary_key";i:0;}i:7;O:8:"stdClass":5:{s:4:"name";s:19:"injections_citation";s:4:"type";s:4:"blob";s:7:"default";s:0:"";s:10:"max_length";i:901;s:11:"primary_key";i:0;}i:8;O:8:"stdClass":5:{s:4:"name";s:18:"injections_refText";s:4:"type";s:6:"string";s:7:"default";s:0:"";s:10:"max_length";i:5;s:11:"primary_key";i:0;}i:9;O:8:"stdClass":5:{s:4:"name";s:21:"injections_refFigures";s:4:"type";s:6:"string";s:7:"default";s:0:"";s:10:"max_length";i:1;s:11:"primary_key";i:0;}i:10;O:8:"stdClass":5:{s:4:"name";s:21:"injections_hemisphere";s:4:"type";s:6:"string";s:7:"default";s:0:"";s:10:"max_length";i:1;s:11:"primary_key";i:0;}i:11;O:8:"stdClass":5:{s:4:"name";s:2:"EC";s:4:"type";s:3:"int";s:7:"default";s:0:"";s:10:"max_length";i:1;s:11:"primary_key";i:0;}i:12;O:8:"stdClass":5:{s:4:"name";s:6:"PDC_EC";s:4:"type";s:3:"int";s:7:"default";s:0:"";s:10:"max_length";i:1;s:11:"primary_key";i:0;}i:13;O:8:"stdClass":5:{s:4:"name";s:16:"injection_volume";s:4:"type";s:6:"string";s:7:"default";s:0:"";s:10:"max_length";i:5;s:11:"primary_key";i:0;}i:14;O:8:"stdClass":5:{s:4:"name";s:24:"injections_concentration";s:4:"type";s:6:"string";s:7:"default";s:0:"";s:10:"max_length";i:2;s:11:"primary_key";i:0;}i:15;O:8:"stdClass":5:{s:4:"name";s:18:"injections_laminae";s:4:"type";s:6:"string";s:7:"default";s:0:"";s:10:"max_length";i:0;s:11:"primary_key";i:0;}i:16;O:8:"stdClass":5:{s:4:"name";s:11:"PDC_laminae";s:4:"type";s:3:"int";s:7:"default";s:0:"";s:10:"max_length";i:1;s:11:"primary_key";i:0;}}', 0, NULL),
(496, 3, 6, 2, '2013-02-12 14:23:13', 132, '', 0, NULL),
(497, 3, 5, 1, '2013-02-12 14:28:18', 108, '', 0, NULL),
(498, 3, 5, 1, '2013-02-12 14:28:46', 109, '', 0, NULL),
(499, 3, 5, 1, '2013-02-12 14:30:45', 110, '', 0, NULL),
(500, 3, 5, 1, '2013-02-12 14:31:25', 111, '', 0, NULL),
(501, 3, 5, 1, '2013-02-12 14:31:38', 112, '', 0, NULL),
(502, 3, 5, 1, '2013-02-12 14:32:02', 113, '', 0, NULL),
(503, 3, 6, 1, '2013-02-12 14:35:23', 133, '', 0, NULL),
(504, 3, 6, 1, '2013-02-12 14:35:52', 134, '', 0, NULL),
(505, 3, 6, 1, '2013-02-12 14:36:09', 135, '', 0, NULL),
(506, 3, 6, 1, '2013-02-12 14:36:21', 136, '', 0, NULL),
(507, 3, 6, 1, '2013-02-12 14:36:35', 137, '', 0, NULL),
(508, 3, 4, 2, '2013-02-12 14:37:23', 16, 'O:8:"stdClass":8:{s:13:"brain_maps_id";s:2:"16";s:13:"literature_id";s:2:"35";s:15:"brain_maps_type";s:2:"tf";s:16:"brain_maps_index";s:7:"SKB1994";s:17:"reference_figures";s:3:"1-7";s:14:"reference_text";s:5:"50-55";s:8:"citation";s:1439:"Several nuclei at the level of the obex are related to the vagus\nnerve (Fig. 1). These nuclei, sometimes referred to as the dorsal\nvagal complex (DVC), include the area postrema, dorsal motor\nnucleus of the vagus (DMX), and the solitary tract (ST) with its\nsurrounding nuclei. The nucleus ambiguus, located in the ventrolateral\npart of the tegmentum medial to the spinal trigeminus\nand dorsal to the inferior olivary complex, though not part of the\nDVC, is part of the vagal system in that it is the source of lower\nmotoneurons in the nerve.\nThe solitary tract is a conspicuous compact bundle surrounded\nby several subnuclei which constitute the solitary complex. This\ncomplex in cats is described by disparate investigators using different\ncriteria as having two nuclei referred to as the medial (Sm)\nand lateral (Sl) solitary nuclei (14) five (116) six (86) and even\neight subnuclei (67). For the present purposes, the terms ventral\nsolitary nucleus (Sv) and subnucleus gelatinosus (Sg) will be\nemployed in addition to Sm and Sl. Cells of this group of nuclei\ntend to be small with finely granular Nissl material. The cells of\nthe solitary nuclei appear rather loosely organized and difficult\nto delimit. The main basis for their subdivision is geographic with\nregard to the tract. It should be noted that some cells of the solitary\nnuclei are quite large and may be diffusely located in all the\nvarious subnuclei, but especially in Sl.\n";s:8:"comments";s:0:"";}', 0, NULL),
(509, 3, 13, 1, '2013-02-12 14:37:55', 11, '', 0, NULL),
(510, 3, 13, 1, '2013-02-12 14:38:08', 12, '', 0, NULL),
(511, 3, 13, 1, '2013-02-12 14:46:20', 13, '', 0, NULL),
(512, 3, 1, 2, '2013-02-12 14:47:48', 35, 'O:8:"stdClass":13:{s:13:"literature_id";s:2:"35";s:16:"literature_index";s:7:"SKB1994";s:16:"literature_title";s:56:"The central connections of the vagus nerve in the ferret";s:15:"literature_year";s:4:"1994";s:17:"literature_source";s:1:"3";s:17:"number_or_chapter";s:5:"33(1)";s:11:"page_number";s:5:"49-63";s:19:"literature_abstract";s:1379:"KNOX, A. P., N. L. STROMINGER, A. H. BA’ITLES AND D. 0. CARPENTER. The central connections ofthe vagus nerve in the ferret. BRAIN RES BULL 33(l) 49+53, 1994.-The vagus nerve mediates emesis due to gastric irritation. The central representation of the vagus in the ferret was studied to establish how the nerve is connected to areas important in the regulation of emesis. In a series of 10 ferrets, WGA-HRP injections (10 um) were made into the nodose ganglion. After 24-48 h, animals were reanesthetized and perfused transcardially. A block extending from the pons to upper cervical spinal cord was cut at 50 pm and sections reacted. Nodose ganglion injections of WGA-HRP produced labeling of vagal preterminal segments in the ipsilateral dorsal vagal complex including all subnuclei of the solitary complex where the medial and subgelatinous subnuclei received the\ndensest input, the area postrema (AP), which contained a modest amount of terminal label, and the dorsal motor nucleus of the vagus (DMX). Contralateral terminal label, quantitatively much less, was similarly distributed except that within the solitary\ncomplex it was limited to the medial and subgelatinous subnuclei. Retrogradely labeled cells formed ipsilateral dorsomedial and ventrolateral columns, corresponding, respectively, to the DMX and the nucleus ambiguus (including retrofacial and retroambiguus).";s:23:"literature_physicalCopy";s:36:"bed9698a0640e10ee9c51a30f0aea5b1.pdf";s:6:"doi_id";s:0:"";s:9:"pubmed_id";s:7:"7506112";s:19:"literature_comments";s:0:"";s:16:"literature_state";s:1:"0";}', 0, NULL),
(513, 3, 6, 1, '2013-02-12 14:51:13', 138, '', 0, NULL),
(514, 3, 9, 1, '2013-02-12 15:03:02', 18, '', 0, NULL),
(515, 3, 9, 1, '2013-02-12 15:04:07', 19, '', 0, NULL),
(516, 3, 4, 2, '2013-02-12 15:05:16', 16, 'O:8:"stdClass":8:{s:13:"brain_maps_id";s:2:"16";s:13:"literature_id";s:2:"35";s:15:"brain_maps_type";s:2:"tf";s:16:"brain_maps_index";s:7:"SKB1994";s:17:"reference_figures";s:3:"1-7";s:14:"reference_text";s:5:"50-55";s:8:"citation";s:1439:"Several nuclei at the level of the obex are related to the vagus\nnerve (Fig. 1). These nuclei, sometimes referred to as the dorsal\nvagal complex (DVC), include the area postrema, dorsal motor\nnucleus of the vagus (DMX), and the solitary tract (ST) with its\nsurrounding nuclei. The nucleus ambiguus, located in the ventrolateral\npart of the tegmentum medial to the spinal trigeminus\nand dorsal to the inferior olivary complex, though not part of the\nDVC, is part of the vagal system in that it is the source of lower\nmotoneurons in the nerve.\nThe solitary tract is a conspicuous compact bundle surrounded\nby several subnuclei which constitute the solitary complex. This\ncomplex in cats is described by disparate investigators using different\ncriteria as having two nuclei referred to as the medial (Sm)\nand lateral (Sl) solitary nuclei (14) five (116) six (86) and even\neight subnuclei (67). For the present purposes, the terms ventral\nsolitary nucleus (Sv) and subnucleus gelatinosus (Sg) will be\nemployed in addition to Sm and Sl. Cells of this group of nuclei\ntend to be small with finely granular Nissl material. The cells of\nthe solitary nuclei appear rather loosely organized and difficult\nto delimit. The main basis for their subdivision is geographic with\nregard to the tract. It should be noted that some cells of the solitary\nnuclei are quite large and may be diffusely located in all the\nvarious subnuclei, but especially in Sl.\n";s:8:"comments";s:0:"";}', 0, NULL),
(517, 1, 11, 1, '2013-02-13 13:33:37', 7, '', 0, NULL),
(518, 1, 11, 2, '2013-02-13 13:43:21', 6, 'O:8:"stdClass":4:{s:13:"parameters_id";s:1:"6";s:15:"parameters_name";s:9:"test bool";s:11:"description";s:6:"fggfhg";s:15:"parameters_type";s:1:"3";}', 0, NULL),
(519, 1, 1, 2, '2013-02-13 13:59:59', 19, 'O:8:"stdClass":13:{s:13:"literature_id";s:2:"19";s:16:"literature_index";s:9:"MIMCT2002";s:16:"literature_title";s:104:"Architecture and callosal connections of visual areas 17, 18, 19 and 21 in the ferret (Mustela putorius)";s:15:"literature_year";s:4:"2002";s:17:"literature_source";s:1:"4";s:17:"number_or_chapter";s:5:"12(4)";s:11:"page_number";s:7:"411-422";s:19:"literature_abstract";s:991:"Visual areas 17, 18, 19 and 21 of the ferret can be distinguished on the grounds of cytoarchitecture, myeloarchitecture and cytochrome oxidase reactivity, and with transneuronal tract-tracing from the eye. Each visual area contains callosally connected, as well as acallosal, regions. The callosal connections originate mainly from layers 2 and 3 and, more widely, from layer 6. Callosally projecting neurons and callosal terminals are organized in three roughly medio-laterally oriented bands. The posterior and intermediate bands straddle the 17/18 and 19/21 border, respectively; the third band extends along the medial bank of the lateral suprasylvian sulcus. These bands are linked by a variable number of bridges of connections that demarcate acallosal islands. The distribution of callosal connections predicts the existence of vertical meridian representations corresponding to each of the bands and of non-isotropic representations of the visual field within the bridges and islands";s:23:"literature_physicalCopy";s:36:"d30cbcc81ac02ec9eaf7b403535990e5.pdf";s:6:"doi_id";s:0:"";s:9:"pubmed_id";s:8:"11884356";s:19:"literature_comments";s:0:"";s:16:"literature_state";s:1:"0";}', 0, ''),
(520, 1, 1, 2, '2013-02-13 14:04:53', 36, 'O:8:"stdClass":13:{s:13:"literature_id";s:2:"36";s:16:"literature_index";s:7:"MSJ1998";s:16:"literature_title";s:75:"O rganization of the forepaw representation in ferret som atosensory cortex";s:15:"literature_year";s:4:"1998";s:17:"literature_source";s:1:"2";s:17:"number_or_chapter";s:5:"15(4)";s:11:"page_number";s:0:"";s:19:"literature_abstract";s:0:"";s:23:"literature_physicalCopy";s:36:"e89abf7cee2a0b3c7eb8d07063587b07.pdf";s:6:"doi_id";s:0:"";s:9:"pubmed_id";s:0:"";s:19:"literature_comments";s:0:"";s:16:"literature_state";s:1:"0";}', 0, NULL),
(521, 1, 4, 1, '2013-02-13 14:09:12', 17, '', 0, NULL),
(522, 1, 6, 1, '2013-02-13 14:11:01', 139, '', 0, NULL),
(523, 1, 5, 1, '2013-02-13 14:11:40', 114, '', 0, NULL),
(524, 1, 6, 1, '2013-02-13 14:11:52', 140, '', 0, NULL),
(525, 1, 5, 1, '2013-02-13 14:12:15', 115, '', 0, NULL),
(526, 1, 6, 1, '2013-02-13 14:12:21', 141, '', 0, NULL),
(527, 1, 5, 1, '2013-02-13 14:12:48', 116, '', 0, NULL),
(528, 1, 5, 1, '2013-02-13 14:12:54', 117, '', 0, NULL),
(529, 1, 5, 2, '2013-02-13 14:15:03', 116, '', 0, NULL),
(530, 1, 5, 2, '2013-02-13 14:15:22', 117, '', 0, NULL),
(531, 1, 6, 1, '2013-02-13 14:16:10', 142, '', 0, NULL),
(532, 1, 6, 1, '2013-02-13 14:16:26', 143, '', 0, NULL),
(533, 1, 1, 2, '2013-02-13 14:17:40', 36, 'O:8:"stdClass":13:{s:13:"literature_id";s:2:"36";s:16:"literature_index";s:7:"MSJ1998";s:16:"literature_title";s:75:"O rganization of the forepaw representation in ferret som atosensory cortex";s:15:"literature_year";s:4:"1998";s:17:"literature_source";s:1:"2";s:17:"number_or_chapter";s:5:"15(4)";s:11:"page_number";s:0:"";s:19:"literature_abstract";s:1093:"Little is known about the function and structure of ferret somatosensory cortex. We used anatomical methods and multi-unit recordings to characterize the cytoarchitecture, functional responses and topography of the forepaw representation in ferret somatosensory cortex. The representation of the cutaneous ferret forepaw encompasses approximately the caudal half of the posterior sigmoid gyrus. The posterior sigmoid gyrus and coronal sulcus contain unique cytoarchitec- tonic fields that conform in large part to earlier descriptions of somatosensory regions in the cat. The cytoarchitectonic regions form mediolateral bands that comprise areas 4, 3a, 3b, 1, and 2 (from rostral to caudal). We studied most extensively areas 3a and 3b for functional responses to somatic stimuli; our data indicate that ferret somatosensory cortex contains at least two representations of the forepaw in these two areas. Our data also suggest that within ferret somatosensory cortex, the morphological and submodality features gradually, rather than abruptly, distinguish themselves as unique cortical fields.";s:23:"literature_physicalCopy";s:36:"e89abf7cee2a0b3c7eb8d07063587b07.pdf";s:6:"doi_id";s:0:"";s:9:"pubmed_id";s:0:"";s:19:"literature_comments";s:0:"";s:16:"literature_state";s:1:"0";}', 1, 'wrong title'),
(534, 1, 5, 1, '2013-02-13 14:19:33', 118, '', 0, NULL),
(535, 1, 6, 1, '2013-02-13 14:19:52', 144, '', 0, NULL),
(536, 1, 11, 1, '2013-02-13 14:38:39', 8, '', 0, NULL),
(537, 1, 9, 1, '2013-02-13 14:54:45', 20, '', 0, NULL),
(538, 1, 9, 1, '2013-02-13 14:56:06', 21, '', 0, NULL),
(539, 1, 9, 1, '2013-02-13 14:57:08', 22, '', 0, NULL),
(540, 1, 9, 1, '2013-02-13 14:58:05', 23, '', 0, NULL),
(541, 1, 1, 2, '2013-02-15 13:27:03', 35, 'O:8:"stdClass":13:{s:13:"literature_id";s:2:"35";s:16:"literature_index";s:7:"SKB1994";s:16:"literature_title";s:56:"The central connections of the vagus nerve in the ferret";s:15:"literature_year";s:4:"1994";s:17:"literature_source";s:1:"3";s:17:"number_or_chapter";s:5:"33(1)";s:11:"page_number";s:5:"49-63";s:19:"literature_abstract";s:1379:"KNOX, A. P., N. L. STROMINGER, A. H. BA’ITLES AND D. 0. CARPENTER. The central connections ofthe vagus nerve in the ferret. BRAIN RES BULL 33(l) 49+53, 1994.-The vagus nerve mediates emesis due to gastric irritation. The central representation of the vagus in the ferret was studied to establish how the nerve is connected to areas important in the regulation of emesis. In a series of 10 ferrets, WGA-HRP injections (10 um) were made into the nodose ganglion. After 24-48 h, animals were reanesthetized and perfused transcardially. A block extending from the pons to upper cervical spinal cord was cut at 50 pm and sections reacted. Nodose ganglion injections of WGA-HRP produced labeling of vagal preterminal segments in the ipsilateral dorsal vagal complex including all subnuclei of the solitary complex where the medial and subgelatinous subnuclei received the\ndensest input, the area postrema (AP), which contained a modest amount of terminal label, and the dorsal motor nucleus of the vagus (DMX). Contralateral terminal label, quantitatively much less, was similarly distributed except that within the solitary\ncomplex it was limited to the medial and subgelatinous subnuclei. Retrogradely labeled cells formed ipsilateral dorsomedial and ventrolateral columns, corresponding, respectively, to the DMX and the nucleus ambiguus (including retrofacial and retroambiguus).";s:23:"literature_physicalCopy";s:36:"bed9698a0640e10ee9c51a30f0aea5b1.pdf";s:6:"doi_id";s:0:"";s:9:"pubmed_id";s:7:"7506112";s:19:"literature_comments";s:0:"";s:16:"literature_state";s:1:"1";}', 1, 'Abstract contained wrong lines'),
(542, 1, 5, 1, '2013-02-15 14:00:26', 119, '', 0, NULL),
(543, 1, 6, 1, '2013-02-15 14:00:40', 145, '', 0, NULL),
(544, 1, 5, 1, '2013-02-15 14:01:39', 120, '', 0, NULL),
(545, 1, 6, 1, '2013-02-15 14:02:14', 146, '', 0, NULL),
(546, 1, 5, 1, '2013-02-15 14:04:32', 121, '', 0, NULL),
(547, 1, 6, 1, '2013-02-15 14:04:46', 147, '', 0, NULL),
(548, 1, 8, 1, '2013-02-15 14:05:49', 101, '', 0, NULL),
(549, 1, 8, 1, '2013-02-15 14:06:50', 102, '', 0, NULL),
(550, 1, 8, 1, '2013-02-15 14:08:04', 103, '', 0, NULL),
(551, 1, 8, 1, '2013-02-15 14:08:43', 104, '', 0, NULL),
(552, 1, 8, 1, '2013-02-15 14:09:48', 105, '', 0, NULL),
(553, 1, 8, 1, '2013-02-15 14:10:11', 106, '', 0, NULL),
(554, 1, 1, 2, '2013-02-19 13:00:12', 17, 'O:8:"stdClass":13:{s:13:"literature_id";s:2:"17";s:16:"literature_index";s:6:"WH1997";s:16:"literature_title";s:58:"Callosal connections of the ferret primary auditory cortex";s:15:"literature_year";s:4:"1997";s:17:"literature_source";s:1:"7";s:17:"number_or_chapter";s:6:"116(2)";s:11:"page_number";s:0:"";s:19:"literature_abstract";s:0:"";s:23:"literature_physicalCopy";s:36:"a0c624b33e0b731f4f060c0d47323c55.pdf";s:6:"doi_id";s:0:"";s:9:"pubmed_id";s:7:"9348135";s:19:"literature_comments";s:0:"";s:16:"literature_state";s:1:"0";}', 0, NULL),
(555, 1, 4, 1, '2013-02-19 13:29:15', 18, '', 0, NULL),
(556, 1, 5, 1, '2013-02-19 13:30:05', 122, '', 0, NULL),
(557, 1, 6, 1, '2013-02-19 13:30:13', 148, '', 0, NULL),
(558, 1, 5, 1, '2013-02-19 13:30:51', 123, '', 0, NULL),
(559, 1, 6, 1, '2013-02-19 13:31:06', 149, '', 0, NULL),
(560, 1, 5, 1, '2013-02-19 13:32:51', 124, '', 0, NULL),
(561, 1, 6, 1, '2013-02-19 13:33:34', 150, '', 0, NULL),
(562, 1, 1, 2, '2013-02-19 13:41:39', 17, 'O:8:"stdClass":13:{s:13:"literature_id";s:2:"17";s:16:"literature_index";s:6:"WH1997";s:16:"literature_title";s:58:"Callosal connections of the ferret primary auditory cortex";s:15:"literature_year";s:4:"1997";s:17:"literature_source";s:1:"7";s:17:"number_or_chapter";s:6:"116(2)";s:11:"page_number";s:7:"367-374";s:19:"literature_abstract";s:1821:"The callosal connections of ferret auditory cortex were studied by making multiple injections of wheat germ agglutinin-horseradish peroxidase into the middle ectosylvian gyrus or by packing crystals of horseradish peroxidase into the transected corpus callosum. The primary area (AI) had strong callosal connections that arose from somata mainly located in layer III. Other layers contained sparsely distributed cells that projected across the midline. The projecting cells occurred over the whole extent of AI but were not homogeneously distributed in layer III. The axons from these cells terminated mainly in the upper layers of the contralateral cortex, where they converged onto three discrete bands. The three elongated bands lay in a dorsoventral orientation, parallel to the tonotopic axis. They were slightly curved and had a fairly uniform width. The posterior band had a width of about 200 microm, while the anterior and middle bands were more variable and had widths of 300-800 microm. The centre-to-centre distance between the posterior and middle bands was 520+/-60 microm and for the anterior to middle bands was 620+/-210 microm. The retrograde labelling produced by the same injections showed that the cell bodies had a higher density in the terminal bands than in the intervening spaces. The bands of dense callosal connections appear to correspond to the binaural summation columns, which have been clearly demonstrated in the ferret, but direct evidence of this will need to be sought in a future study. The discrete nature of the callosal bands in the ferret appears to make it a suitable species for studying the relationship between callosal terminals and those arising in other areas of the brain and for clarifying the possible existence of separate functional systems within the auditory cortex.";s:23:"literature_physicalCopy";s:36:"a0c624b33e0b731f4f060c0d47323c55.pdf";s:6:"doi_id";s:0:"";s:9:"pubmed_id";s:7:"9348135";s:19:"literature_comments";s:0:"";s:16:"literature_state";s:1:"0";}', 0, ''),
(563, 1, 2, 1, '2013-02-19 13:51:40', 73, '', 0, NULL),
(564, 1, 2, 1, '2013-02-19 13:52:07', 74, '', 0, NULL),
(565, 1, 2, 1, '2013-02-19 13:52:58', 75, '', 0, NULL),
(566, 1, 1, 1, '2013-02-19 13:59:30', 37, '', 0, NULL),
(567, 1, 4, 1, '2013-02-19 14:10:53', 19, '', 0, NULL),
(568, 1, 6, 1, '2013-02-19 14:11:36', 151, '', 0, NULL),
(569, 1, 5, 1, '2013-02-19 14:12:26', 125, '', 0, NULL),
(570, 1, 6, 1, '2013-02-19 14:12:35', 152, '', 0, NULL),
(571, 1, 9, 1, '2013-02-19 14:15:58', 24, '', 0, NULL),
(572, 1, 9, 1, '2013-02-19 14:16:46', 25, '', 0, NULL),
(573, 3, 5, 2, '2013-02-21 13:13:09', 111, '', 0, NULL),
(574, 1, 1, 2, '2013-02-21 14:59:41', 24, 'O:8:"stdClass":13:{s:13:"literature_id";s:2:"24";s:16:"literature_index";s:8:"MINV2004";s:16:"literature_title";s:76:"Visual areas in the lateral temporal cortex of the ferret (Mustela putorius)";s:15:"literature_year";s:4:"2004";s:17:"literature_source";s:1:"4";s:17:"number_or_chapter";s:5:"14(6)";s:11:"page_number";s:0:"";s:19:"literature_abstract";s:0:"";s:23:"literature_physicalCopy";s:36:"52c4ee6e49053fe77b29b0da3cf9aa60.pdf";s:6:"doi_id";s:21:"10.1093/cercor/bhh028";s:9:"pubmed_id";s:8:"15054048";s:19:"literature_comments";s:0:"";s:16:"literature_state";s:1:"0";}', 0, NULL),
(575, 1, 4, 1, '2013-02-21 15:02:09', 20, '', 0, NULL),
(576, 1, 6, 1, '2013-02-21 15:02:41', 153, '', 0, NULL),
(577, 1, 6, 1, '2013-02-21 15:02:58', 154, '', 0, NULL),
(578, 1, 6, 1, '2013-02-21 15:03:24', 155, '', 0, NULL),
(579, 1, 11, 1, '2013-02-21 15:31:21', 9, '', 0, NULL),
(580, 1, 11, 1, '2013-02-21 15:39:45', 10, '', 0, NULL),
(581, 3, 4, 2, '2013-02-21 17:06:11', 10, 'O:8:"stdClass":8:{s:13:"brain_maps_id";s:2:"10";s:13:"literature_id";s:2:"32";s:15:"brain_maps_type";s:2:"tf";s:16:"brain_maps_index";s:5:"R1985";s:17:"reference_figures";s:3:"1,2";s:14:"reference_text";s:3:"226";s:8:"citation";s:929:"Striate cortex in the ferret can be identified by several anatomical techniques. In Nissl stains (Fig. 1C) layer 4 tends to merge with the supragranular layers 2 and 3. Layer 5 in contrast is a cell-sparse layer containing a few large neurons ... The borders of area 17 (Fig. 2) are most easily established in AChE preparations, as the conspicuous AChE-poor band corresponding to layer 4 in area 17 does not persist in area 18. The border is also discernible in CO-reacted sections, where area 18 has a wider band (250-325 pm) of dense activity, extending as peaks into layer 3. In Nissl- stained sections, the boundaries are more difficult to detect, but can still be identified by the greater neuronal density of layer 5 in area 18 and the appearance in this area of large 3C pyramidal neurons, defining the upper border of layer 4. A border zone about 1.0 mm wide exhibits characteristics transitional between areas 17 and 18.";s:8:"comments";s:0:"";}', 0, NULL),
(582, 3, 8, 1, '2013-02-21 17:24:35', 107, '', 0, NULL),
(583, 3, 8, 1, '2013-02-21 17:25:15', 108, '', 0, NULL),
(584, 1, 1, 2, '2013-02-26 11:17:15', 27, 'O:8:"stdClass":13:{s:13:"literature_id";s:2:"27";s:16:"literature_index";s:9:"KBNBN2007";s:16:"literature_title";s:86:"Physiological and anatomical evidence for multisensory interactions in auditory cortex";s:15:"literature_year";s:4:"2007";s:17:"literature_source";s:1:"4";s:17:"number_or_chapter";s:5:"17(9)";s:11:"page_number";s:0:"";s:19:"literature_abstract";s:0:"";s:23:"literature_physicalCopy";s:36:"56f4f573765bb9257f07daeafe3f1fb3.pdf";s:6:"doi_id";s:21:"10.1093/cercor/bhl128";s:9:"pubmed_id";s:8:"17135481";s:19:"literature_comments";s:0:"";s:16:"literature_state";s:1:"0";}', 0, NULL),
(585, 1, 4, 1, '2013-02-26 11:20:33', 21, '', 0, NULL),
(586, 1, 6, 1, '2013-02-26 11:21:57', 156, '', 0, NULL),
(587, 1, 6, 1, '2013-02-26 11:22:05', 157, '', 0, NULL),
(588, 1, 6, 1, '2013-02-26 11:22:20', 158, '', 0, NULL),
(589, 1, 6, 1, '2013-02-26 11:22:37', 159, '', 0, NULL),
(590, 1, 6, 1, '2013-02-26 11:22:50', 160, '', 0, NULL),
(591, 1, 6, 1, '2013-02-26 11:23:00', 161, '', 0, NULL),
(592, 1, 6, 1, '2013-02-26 11:23:10', 162, '', 0, NULL),
(593, 1, 6, 1, '2013-02-26 11:24:04', 163, '', 0, NULL),
(594, 1, 5, 1, '2013-02-26 11:24:52', 126, '', 0, NULL),
(595, 1, 5, 2, '2013-02-26 11:25:14', 126, '', 0, NULL),
(596, 1, 6, 1, '2013-02-26 11:25:22', 164, '', 0, NULL),
(597, 1, 5, 1, '2013-02-26 11:26:51', 127, '', 0, NULL),
(598, 1, 6, 1, '2013-02-26 11:27:13', 165, '', 0, NULL),
(599, 1, 6, 1, '2013-02-26 11:27:52', 166, '', 0, NULL),
(600, 1, 5, 1, '2013-02-26 12:45:02', 128, '', 0, NULL),
(601, 1, 6, 1, '2013-02-26 12:45:22', 167, '', 0, NULL),
(602, 1, 5, 2, '2013-02-26 12:45:36', 128, '', 0, NULL),
(603, 1, 6, 1, '2013-02-26 12:47:22', 168, '', 0, NULL),
(604, 1, 17, 1, '2013-02-26 13:01:51', 14, '', 0, NULL),
(605, 1, 17, 1, '2013-02-26 13:02:32', 15, '', 0, NULL),
(606, 1, 17, 2, '2013-02-26 13:03:23', 0, 'O:8:"stdClass":11:{s:10:"methods_id";s:2:"15";s:13:"literature_id";s:2:"27";s:14:"reference_text";s:4:"2175";s:17:"reference_figures";s:1:"?";s:10:"tracers_id";s:1:"1";s:13:"bilateral_use";s:1:"?";s:16:"injection_method";s:1:"i";s:13:"survival_time";s:0:"";s:17:"section_thickness";s:0:"";s:18:"number_of_sections";s:0:"";s:8:"comments";s:0:"";}', 0, NULL),
(607, 1, 17, 1, '2013-02-26 13:08:29', 16, '', 0, NULL),
(608, 1, 17, 2, '2013-02-26 13:09:07', 0, 'O:8:"stdClass":11:{s:10:"methods_id";s:2:"15";s:13:"literature_id";s:2:"27";s:14:"reference_text";s:4:"2175";s:17:"reference_figures";s:1:"?";s:10:"tracers_id";s:1:"1";s:13:"bilateral_use";s:1:"?";s:16:"injection_method";s:13:"iontophoresis";s:13:"survival_time";s:9:"2-4 weeks";s:17:"section_thickness";s:4:"50um";s:18:"number_of_sections";s:1:"?";s:8:"comments";s:252:"p 2175 : Every third series of sections was used to analyze the tracer labeling.\nFig 13, p 2184: "Every fifth section (50-lm thick) was examined, but, for the purpose of illustration, labeling from pairs of sections was collapsed onto single sections."";}', 0, NULL),
(609, 1, 17, 2, '2013-02-26 13:09:38', 0, 'O:8:"stdClass":11:{s:10:"methods_id";s:2:"15";s:13:"literature_id";s:2:"27";s:14:"reference_text";s:4:"2175";s:17:"reference_figures";s:1:"?";s:10:"tracers_id";s:1:"1";s:13:"bilateral_use";s:1:"?";s:16:"injection_method";s:43:"iontophoresisk, pressure with a nanoejector";s:13:"survival_time";s:9:"2-4 weeks";s:17:"section_thickness";s:4:"50um";s:18:"number_of_sections";s:1:"?";s:8:"comments";s:252:"p 2175 : Every third series of sections was used to analyze the tracer labeling.\nFig 13, p 2184: "Every fifth section (50-lm thick) was examined, but, for the purpose of illustration, labeling from pairs of sections was collapsed onto single sections."";}', 0, NULL),
(610, 1, 5, 1, '2013-02-26 13:27:25', 129, '', 0, NULL),
(611, 1, 5, 1, '2013-02-26 13:27:42', 130, '', 0, NULL),
(612, 1, 5, 1, '2013-02-26 13:28:04', 131, '', 0, NULL),
(613, 1, 6, 1, '2013-02-26 13:28:14', 169, '', 0, NULL),
(614, 1, 6, 1, '2013-02-26 13:28:25', 170, '', 0, NULL),
(615, 1, 6, 1, '2013-02-26 13:28:33', 171, '', 0, NULL),
(616, 1, 7, 1, '2013-02-26 13:37:08', 19, '', 0, NULL),
(617, 1, 13, 1, '2013-02-26 13:39:09', 14, '', 0, NULL),
(618, 1, 13, 1, '2013-02-26 13:39:17', 15, '', 0, NULL),
(619, 1, 13, 1, '2013-02-26 13:39:22', 16, '', 0, NULL),
(620, 1, 8, 1, '2013-02-26 13:40:21', 109, '', 0, NULL),
(621, 1, 8, 1, '2013-02-26 13:40:41', 110, '', 0, NULL),
(622, 1, 8, 1, '2013-02-26 13:41:06', 111, '', 0, NULL),
(623, 1, 8, 1, '2013-02-26 13:41:26', 112, '', 0, NULL),
(624, 1, 8, 1, '2013-02-26 13:43:09', 113, '', 0, NULL),
(625, 1, 7, 1, '2013-02-26 13:45:21', 20, '', 0, NULL),
(626, 1, 8, 1, '2013-02-26 13:47:28', 114, '', 0, NULL),
(627, 1, 8, 1, '2013-02-26 13:48:31', 115, '', 0, NULL),
(628, 1, 8, 1, '2013-02-26 13:49:18', 116, '', 0, NULL),
(629, 1, 8, 1, '2013-02-26 13:49:49', 117, '', 0, NULL),
(630, 1, 8, 2, '2013-02-26 14:08:35', 116, 'O:8:"stdClass":13:{s:17:"labelled_sites_id";s:3:"116";s:10:"outcome_id";s:2:"14";s:14:"brain_sites_id";s:3:"159";s:19:"labelled_sites_type";N;s:8:"PDC_SITE";N;s:2:"EC";s:1:"3";s:6:"PDC_EC";s:1:"1";s:22:"labelled_sites_density";s:1:"2";s:11:"PDC_DENSITY";s:1:"1";s:20:"total_neurons_number";s:1:"?";s:23:"percent_neurons_labeled";s:1:"?";s:22:"labelled_sites_laminae";s:0:"";s:11:"PDC_LAMINAE";s:1:"1";}', 0, NULL),
(631, 1, 8, 2, '2013-02-26 14:14:49', 116, 'O:8:"stdClass":13:{s:17:"labelled_sites_id";s:3:"116";s:10:"outcome_id";s:2:"14";s:14:"brain_sites_id";s:3:"159";s:19:"labelled_sites_type";N;s:8:"PDC_SITE";N;s:2:"EC";s:1:"3";s:6:"PDC_EC";s:1:"1";s:22:"labelled_sites_density";s:1:"2";s:11:"PDC_DENSITY";s:1:"1";s:20:"total_neurons_number";s:1:"?";s:23:"percent_neurons_labeled";s:1:"?";s:22:"labelled_sites_laminae";s:0:"";s:11:"PDC_LAMINAE";s:1:"1";}', 0, NULL),
(632, 1, 8, 2, '2013-02-26 14:16:22', 116, 'O:8:"stdClass":13:{s:17:"labelled_sites_id";s:3:"116";s:10:"outcome_id";s:2:"14";s:14:"brain_sites_id";s:3:"159";s:19:"labelled_sites_type";N;s:8:"PDC_SITE";N;s:2:"EC";s:1:"3";s:6:"PDC_EC";s:1:"1";s:22:"labelled_sites_density";s:1:"2";s:11:"PDC_DENSITY";s:1:"1";s:20:"total_neurons_number";s:1:"?";s:23:"percent_neurons_labeled";s:1:"?";s:22:"labelled_sites_laminae";s:0:"";s:11:"PDC_LAMINAE";s:1:"1";}', 0, NULL),
(633, 1, 8, 2, '2013-02-26 14:16:42', 117, 'O:8:"stdClass":13:{s:17:"labelled_sites_id";s:3:"117";s:10:"outcome_id";s:2:"14";s:14:"brain_sites_id";s:3:"160";s:19:"labelled_sites_type";N;s:8:"PDC_SITE";N;s:2:"EC";s:1:"3";s:6:"PDC_EC";s:1:"1";s:22:"labelled_sites_density";s:1:"2";s:11:"PDC_DENSITY";s:1:"1";s:20:"total_neurons_number";s:1:"?";s:23:"percent_neurons_labeled";s:1:"?";s:22:"labelled_sites_laminae";s:1:"?";s:11:"PDC_LAMINAE";s:1:"1";}', 0, NULL),
(634, 1, 8, 1, '2013-02-26 14:18:27', 118, '', 0, NULL),
(635, 1, 8, 1, '2013-02-26 14:18:50', 119, '', 0, NULL),
(636, 1, 7, 1, '2013-02-26 14:22:51', 21, '', 0, NULL),
(637, 1, 8, 1, '2013-02-26 14:24:38', 120, '', 0, NULL),
(638, 1, 8, 1, '2013-02-26 14:27:09', 121, '', 0, NULL),
(639, 1, 8, 1, '2013-02-26 14:27:38', 122, '', 0, NULL),
(640, 1, 8, 1, '2013-02-26 14:28:16', 123, '', 0, NULL),
(641, 1, 8, 1, '2013-02-26 14:28:41', 124, '', 0, NULL),
(642, 1, 5, 1, '2013-02-26 14:30:57', 132, '', 0, NULL),
(643, 1, 6, 1, '2013-02-26 14:31:06', 172, '', 0, NULL),
(644, 1, 7, 1, '2013-02-26 14:31:43', 22, '', 0, NULL),
(645, 1, 13, 1, '2013-02-26 14:31:53', 17, '', 0, NULL),
(646, 1, 8, 1, '2013-02-26 14:34:43', 125, '', 0, NULL),
(647, 1, 8, 1, '2013-02-26 14:35:36', 126, '', 0, NULL),
(648, 1, 8, 2, '2013-02-26 14:36:07', 126, 'O:8:"stdClass":13:{s:17:"labelled_sites_id";s:3:"126";s:10:"outcome_id";s:2:"14";s:14:"brain_sites_id";s:3:"159";s:19:"labelled_sites_type";N;s:8:"PDC_SITE";N;s:2:"EC";s:1:"3";s:6:"PDC_EC";s:1:"1";s:22:"labelled_sites_density";s:1:"1";s:11:"PDC_DENSITY";s:1:"1";s:20:"total_neurons_number";s:1:"?";s:23:"percent_neurons_labeled";s:1:"?";s:22:"labelled_sites_laminae";s:0:"";s:11:"PDC_LAMINAE";s:1:"1";}', 0, NULL),
(649, 1, 8, 1, '2013-02-26 14:36:33', 127, '', 0, NULL),
(650, 1, 8, 2, '2013-02-26 14:36:54', 127, 'O:8:"stdClass":13:{s:17:"labelled_sites_id";s:3:"127";s:10:"outcome_id";s:2:"14";s:14:"brain_sites_id";s:3:"160";s:19:"labelled_sites_type";N;s:8:"PDC_SITE";N;s:2:"EC";s:1:"3";s:6:"PDC_EC";s:1:"1";s:22:"labelled_sites_density";s:1:"1";s:11:"PDC_DENSITY";s:1:"1";s:20:"total_neurons_number";s:1:"?";s:23:"percent_neurons_labeled";s:1:"?";s:22:"labelled_sites_laminae";s:0:"";s:11:"PDC_LAMINAE";s:1:"1";}', 0, NULL),
(651, 1, 8, 1, '2013-02-26 14:37:39', 128, '', 0, NULL),
(652, 1, 8, 1, '2013-02-26 14:39:22', 129, '', 0, NULL),
(653, 1, 9, 1, '2013-02-26 15:17:40', 26, '', 0, NULL),
(654, 1, 9, 1, '2013-02-26 15:19:10', 27, '', 0, NULL),
(655, 1, 9, 1, '2013-02-26 15:23:21', 28, '', 0, NULL),
(656, 1, 9, 1, '2013-02-26 15:26:34', 29, '', 0, NULL),
(657, 1, 5, 1, '2013-02-26 15:31:51', 133, '', 0, NULL),
(658, 1, 5, 1, '2013-02-26 15:32:21', 134, '', 0, NULL),
(659, 1, 6, 1, '2013-02-26 15:32:31', 173, '', 0, NULL),
(660, 1, 5, 2, '2013-02-26 15:33:08', 134, '', 0, NULL),
(661, 1, 6, 1, '2013-02-26 15:33:16', 174, '', 0, NULL),
(662, 1, 9, 1, '2013-02-26 15:34:17', 30, '', 0, NULL),
(663, 1, 9, 1, '2013-02-26 15:35:04', 31, '', 0, NULL),
(664, 1, 9, 1, '2013-02-26 15:46:48', 32, '', 0, NULL),
(665, 1, 9, 1, '2013-02-26 15:47:29', 33, '', 0, NULL),
(666, 1, 9, 1, '2013-02-26 15:48:46', 34, '', 0, NULL),
(667, 1, 9, 2, '2013-02-26 15:49:17', 31, '', 0, NULL),
(668, 1, 9, 1, '2013-02-26 15:50:25', 35, '', 0, NULL),
(669, 1, 9, 1, '2013-02-26 15:52:16', 36, '', 0, NULL),
(670, 1, 9, 1, '2013-02-26 15:54:33', 37, '', 0, NULL),
(671, 1, 1, 2, '2013-02-27 14:52:40', 33, 'O:8:"stdClass":13:{s:13:"literature_id";s:2:"33";s:16:"literature_index";s:8:"CXML2005";s:16:"literature_title";s:108:"Feedback connections to ferret striate cortex: direct evidence for visuotopic convergence of feedback inputs";s:15:"literature_year";s:4:"2005";s:17:"literature_source";s:1:"1";s:17:"number_or_chapter";s:6:"487(3)";s:11:"page_number";s:0:"";s:19:"literature_abstract";s:0:"";s:23:"literature_physicalCopy";s:36:"158ea04a64924f905c8cd5bf83fc549c.pdf";s:6:"doi_id";s:17:"10.1002/cne.20570";s:9:"pubmed_id";s:8:"15892103";s:19:"literature_comments";s:0:"";s:16:"literature_state";s:1:"0";}', 0, NULL),
(672, 1, 4, 1, '2013-02-27 15:24:41', 22, '', 0, NULL),
(673, 1, 6, 1, '2013-02-27 15:24:57', 175, '', 0, NULL),
(674, 1, 6, 1, '2013-02-27 15:25:14', 176, '', 0, NULL),
(675, 1, 6, 1, '2013-02-27 15:25:32', 177, '', 0, NULL),
(676, 1, 6, 1, '2013-02-27 15:25:50', 178, '', 0, NULL),
(677, 1, 6, 1, '2013-02-27 15:26:17', 179, '', 0, NULL),
(678, 1, 6, 1, '2013-02-27 15:26:43', 180, '', 0, NULL),
(679, 1, 5, 1, '2013-02-27 15:27:55', 135, '', 0, NULL),
(680, 1, 6, 1, '2013-02-27 15:28:19', 181, '', 0, NULL),
(681, 1, 17, 1, '2013-02-27 15:31:26', 17, '', 0, NULL),
(682, 1, 7, 1, '2013-02-27 15:33:12', 23, '', 0, NULL),
(683, 1, 13, 1, '2013-02-27 15:33:24', 18, '', 0, NULL),
(684, 1, 8, 1, '2013-02-27 15:34:45', 130, '', 0, NULL),
(685, 1, 6, 1, '2013-02-27 15:35:34', 182, '', 0, NULL),
(686, 1, 8, 1, '2013-02-27 15:36:08', 131, '', 0, NULL),
(687, 1, 8, 1, '2013-02-27 15:36:44', 132, '', 0, NULL),
(688, 1, 8, 1, '2013-02-27 15:37:54', 133, '', 0, NULL),
(689, 1, 8, 1, '2013-02-27 15:38:55', 134, '', 0, NULL),
(690, 1, 8, 1, '2013-02-27 15:39:22', 135, '', 0, NULL),
(691, 1, 8, 1, '2013-02-27 15:39:51', 136, '', 0, NULL),
(692, 1, 9, 1, '2013-02-27 15:44:14', 38, '', 0, NULL),
(693, 1, 9, 1, '2013-02-27 15:45:07', 39, '', 0, NULL),
(694, 1, 9, 1, '2013-02-27 15:46:24', 40, '', 0, NULL),
(695, 1, 9, 1, '2013-02-27 15:47:53', 41, '', 0, NULL),
(696, 1, 9, 1, '2013-02-27 15:50:08', 42, '', 0, NULL),
(697, 1, 9, 1, '2013-02-27 15:52:59', 43, '', 0, NULL),
(698, 1, 1, 2, '2013-03-01 13:54:12', 29, 'O:8:"stdClass":13:{s:13:"literature_id";s:2:"29";s:16:"literature_index";s:8:"MKAC2009";s:16:"literature_title";s:102:"Somatosensory and multisensory properties of the medial bank of the ferret rostral suprasylvian sulcus";s:15:"literature_year";s:4:"2009";s:17:"literature_source";s:1:"7";s:17:"number_or_chapter";s:6:"196(2)";s:11:"page_number";s:0:"";s:19:"literature_abstract";s:0:"";s:23:"literature_physicalCopy";s:36:"8033593cf5a80c63b4747d93c34bb2ef.pdf";s:6:"doi_id";s:25:"10.1007/s00221-009-1843-0";s:9:"pubmed_id";s:8:"19466399";s:19:"literature_comments";s:0:"";s:16:"literature_state";s:1:"0";}', 0, NULL),
(699, 1, 4, 1, '2013-03-01 13:57:58', 23, '', 0, NULL),
(700, 1, 6, 1, '2013-03-01 13:58:19', 183, '', 0, NULL),
(701, 1, 6, 1, '2013-03-01 13:58:48', 184, '', 0, NULL),
(702, 1, 6, 1, '2013-03-01 14:01:16', 185, '', 0, NULL),
(703, 1, 17, 1, '2013-03-01 14:05:04', 18, '', 0, NULL),
(704, 1, 4, 2, '2013-03-01 14:05:19', 23, 'O:8:"stdClass":8:{s:13:"brain_maps_id";s:2:"23";s:13:"literature_id";s:2:"29";s:15:"brain_maps_type";s:2:"tf";s:16:"brain_maps_index";s:8:"MKAC2009";s:17:"reference_figures";s:3:"1,7";s:14:"reference_text";s:3:"240";s:8:"citation";s:849:"Location of the medial bank of the rostral suprasylvian sulcus (MRSS). The suprasylvian sulcus (opened and shaded gray) is located on the lateral surface of the ferret cortex. The MRSS is bordered by SI cortex (medially), and auditory cortices (laterally) and extends posteri- orly to the level of the caudal most extent of the pseudosylvian sulcus (gray arrow). Visual areas AMLS and ALLS are located caudally. The anterior sulcal region has not been studied. The location of the MRSS is also indicated by the gray shaded areas on the coronal sections. AI primary auditory region, AAF anterior auditory Weld, ADF anterior dor- sal Weld, AVF anterior ventral Weld, LRSS lateral bank of the rostral suprasylvian sulcus, PPr posterior parietal rostral, SI primary somato- sensory area, SII secondary somatosensory area, SIII third somatosen- sory area";s:8:"comments";s:0:"";}', 0, NULL),
(705, 1, 7, 1, '2013-03-01 14:14:49', 24, '', 0, NULL),
(706, 1, 13, 1, '2013-03-01 14:15:04', 19, '', 0, NULL),
(707, 1, 6, 1, '2013-03-01 14:15:44', 186, '', 0, NULL),
(708, 1, 6, 1, '2013-03-01 14:17:05', 187, '', 0, NULL),
(709, 1, 8, 1, '2013-03-01 14:17:56', 137, '', 0, NULL),
(710, 1, 8, 1, '2013-03-01 14:18:28', 138, '', 0, NULL),
(711, 1, 8, 1, '2013-03-01 14:19:05', 139, '', 0, NULL),
(712, 1, 8, 1, '2013-03-01 14:21:51', 140, '', 0, NULL),
(713, 1, 1, 2, '2013-03-07 11:02:10', 30, 'O:8:"stdClass":13:{s:13:"literature_id";s:2:"30";s:16:"literature_index";s:8:"KBNB2010";s:16:"literature_title";s:108:"The non-lemniscal auditory cortex in ferrets: convergence of corticotectal inputs in the superior colliculus";s:15:"literature_year";s:4:"2010";s:17:"literature_source";s:2:"10";s:17:"number_or_chapter";s:7:"4 (May)";s:11:"page_number";s:0:"";s:19:"literature_abstract";s:0:"";s:23:"literature_physicalCopy";s:36:"69ad16ba7b43bca6d95304bd04996705.pdf";s:6:"doi_id";s:24:"10.3389/fnana.2010.00018";s:9:"pubmed_id";s:8:"20640247";s:19:"literature_comments";s:0:"";s:16:"literature_state";s:1:"0";}', 0, ''),
(714, 1, 1, 2, '2013-03-07 11:13:02', 26, 'O:8:"stdClass":13:{s:13:"literature_id";s:2:"26";s:16:"literature_index";s:9:"MKBNB2007";s:16:"literature_title";s:77:"The ferret auditory cortex: descending projections to the inferior colliculus";s:15:"literature_year";s:4:"2007";s:17:"literature_source";s:1:"4";s:17:"number_or_chapter";s:5:"17(2)";s:11:"page_number";s:0:"";s:19:"literature_abstract";s:0:"";s:23:"literature_physicalCopy";s:36:"f27ffc59053a59a10daac4e2314f7b77.pdf";s:6:"doi_id";s:21:"10.1093/cercor/bhj164";s:9:"pubmed_id";s:8:"16581982";s:19:"literature_comments";s:0:"";s:16:"literature_state";s:1:"0";}', 0, ''),
(715, 1, 4, 1, '2013-03-07 12:27:47', 24, '', 0, NULL),
(716, 1, 1, 2, '2013-03-07 12:28:27', 26, 'O:8:"stdClass":13:{s:13:"literature_id";s:2:"26";s:16:"literature_index";s:9:"MKBNB2007";s:16:"literature_title";s:77:"The ferret auditory cortex: descending projections to the inferior colliculus";s:15:"literature_year";s:4:"2007";s:17:"literature_source";s:1:"4";s:17:"number_or_chapter";s:5:"17(2)";s:11:"page_number";s:0:"";s:19:"literature_abstract";s:1594:"Descending corticofugal projections are thought to play a critical role in shaping the responses of subcortical neurons. Here, we examine the origins and targets of ferret auditory corticocollicular projections. We show that the ectosylvian gyrus (EG), where the auditory cortex is located, can be subdivided into middle, anterior, and posterior regions according to the pattern of cytochrome oxidase staining and immunoreactivity for the neurofilament antibody SMI32. Injection of retrograde tracers in the inferior colliculus (IC) labeled large layer V pyramidal cells throughout the EG and adjacent sulci. Each region of the EG has a different pattern of descending projections. Neurons in the primary auditory fields in the middle EG project to the lateral nucleus (LN) of the ipsilateral IC and bilaterally to the dorsal cortex and dorsal part of the central nucleus (CN). The projection to these dorsomedial regions of the IC is predominantly ipsilateral and topographically organized. The secondary cortical fields in the posterior EG target the same midbrain areas but exclude the CN of the IC. A smaller projection to the ipsilateral LN also arises from the anterior EG, which is the only region of auditory cortex to target tegmental areas surrounding the IC, including the superior colliculus, periaqueductal gray, intercol- licular tegmentum, and cuneiform nucleus. This pattern of cortico- collicular connectivity is consistent with regional differences in physiological properties and provides another basis for subdividing ferret auditory cortex into functionally distinct areas.";s:23:"literature_physicalCopy";s:36:"f27ffc59053a59a10daac4e2314f7b77.pdf";s:6:"doi_id";s:21:"10.1093/cercor/bhj164";s:9:"pubmed_id";s:8:"16581982";s:19:"literature_comments";s:0:"";s:16:"literature_state";s:1:"0";}', 0, NULL),
(717, 1, 4, 2, '2013-03-07 12:37:29', 24, 'O:8:"stdClass":8:{s:13:"brain_maps_id";s:2:"24";s:13:"literature_id";s:2:"26";s:15:"brain_maps_type";s:2:"tt";s:16:"brain_maps_index";s:9:"MKBNB2007";s:17:"reference_figures";s:1:"1";s:14:"reference_text";s:1:"1";s:8:"citation";s:0:"";s:8:"comments";s:0:"";}', 0, NULL),
(718, 1, 6, 1, '2013-03-07 12:38:37', 188, '', 0, NULL),
(719, 1, 6, 1, '2013-03-07 12:38:47', 189, '', 0, NULL),
(720, 1, 6, 1, '2013-03-07 12:39:06', 190, '', 0, NULL),
(721, 1, 6, 1, '2013-03-07 12:39:47', 191, '', 0, NULL),
(722, 1, 6, 1, '2013-03-07 12:40:21', 192, '', 0, NULL),
(723, 1, 5, 1, '2013-03-07 12:59:40', 136, '', 0, NULL),
(724, 1, 6, 1, '2013-03-07 12:59:51', 193, '', 0, NULL),
(725, 1, 5, 1, '2013-03-07 13:01:29', 137, '', 0, NULL),
(726, 1, 6, 1, '2013-03-07 13:01:59', 194, '', 0, NULL),
(727, 1, 17, 1, '2013-03-07 13:03:56', 19, '', 0, NULL),
(728, 1, 7, 1, '2013-03-07 13:05:44', 25, '', 0, NULL),
(729, 1, 13, 1, '2013-03-07 13:07:07', 20, '', 0, NULL),
(730, 1, 13, 1, '2013-03-07 13:07:13', 21, '', 0, NULL),
(731, 1, 4, 2, '2013-03-07 13:09:01', 24, 'O:8:"stdClass":8:{s:13:"brain_maps_id";s:2:"24";s:13:"literature_id";s:2:"26";s:15:"brain_maps_type";s:2:"tt";s:16:"brain_maps_index";s:9:"MKBNB2007";s:17:"reference_figures";s:1:"1";s:14:"reference_text";s:1:"1";s:8:"citation";s:542:"In order to identify the different subdivisions of the IC and auditory\ncortex, one set of serial sections (1 every 300 lm) was counter stained with 0.2% cresyl violet, another set was selected to visualize cytochrome oxidase (CO) activity, and a third set was used to perform SMI32 immunohistochemistry. The border between the dorsal cortex (DC) and central nucleus (CN) of the ICwas determined by applying the single- section rapid-Golgi method to coronal sections of the midbrain in one extra animal (for details, see Izzo and others 1987).";s:8:"comments";s:0:"";}', 0, NULL),
(732, 1, 5, 1, '2013-03-07 13:10:31', 138, '', 0, NULL),
(733, 1, 6, 1, '2013-03-07 13:10:53', 195, '', 0, NULL),
(734, 1, 8, 1, '2013-03-07 13:13:08', 141, '', 0, NULL),
(735, 1, 8, 2, '2013-03-07 13:14:13', 141, 'O:8:"stdClass":13:{s:17:"labelled_sites_id";s:3:"141";s:10:"outcome_id";s:2:"20";s:14:"brain_sites_id";s:3:"195";s:19:"labelled_sites_type";N;s:8:"PDC_SITE";N;s:2:"EC";s:1:"3";s:6:"PDC_EC";s:1:"1";s:22:"labelled_sites_density";s:1:"1";s:11:"PDC_DENSITY";s:1:"5";s:20:"total_neurons_number";s:1:"?";s:23:"percent_neurons_labeled";s:1:"?";s:22:"labelled_sites_laminae";s:5:"????2";s:11:"PDC_LAMINAE";s:1:"1";}', 0, NULL),
(736, 1, 8, 1, '2013-03-07 13:18:37', 142, '', 0, NULL),
(737, 1, 8, 1, '2013-03-07 13:19:16', 143, '', 0, NULL),
(738, 1, 8, 1, '2013-03-07 13:20:50', 144, '', 0, NULL),
(739, 1, 8, 2, '2013-03-07 13:21:36', 143, 'O:8:"stdClass":13:{s:17:"labelled_sites_id";s:3:"143";s:10:"outcome_id";s:2:"20";s:14:"brain_sites_id";s:3:"190";s:19:"labelled_sites_type";N;s:8:"PDC_SITE";N;s:2:"EC";s:1:"3";s:6:"PDC_EC";s:1:"1";s:22:"labelled_sites_density";s:1:"1";s:11:"PDC_DENSITY";s:1:"1";s:20:"total_neurons_number";s:1:"?";s:23:"percent_neurons_labeled";s:1:"?";s:22:"labelled_sites_laminae";s:6:"????1?";s:11:"PDC_LAMINAE";s:1:"1";}', 0, NULL),
(740, 1, 8, 2, '2013-03-07 13:21:51', 142, 'O:8:"stdClass":13:{s:17:"labelled_sites_id";s:3:"142";s:10:"outcome_id";s:2:"20";s:14:"brain_sites_id";s:3:"192";s:19:"labelled_sites_type";N;s:8:"PDC_SITE";N;s:2:"EC";s:1:"3";s:6:"PDC_EC";s:1:"1";s:22:"labelled_sites_density";s:1:"1";s:11:"PDC_DENSITY";s:1:"1";s:20:"total_neurons_number";s:1:"?";s:23:"percent_neurons_labeled";s:1:"?";s:22:"labelled_sites_laminae";s:6:"????1?";s:11:"PDC_LAMINAE";s:1:"1";}', 0, NULL),
(741, 1, 8, 1, '2013-03-07 13:22:57', 145, '', 0, NULL),
(742, 1, 8, 2, '2013-03-07 13:23:17', 145, 'O:8:"stdClass":13:{s:17:"labelled_sites_id";s:3:"145";s:10:"outcome_id";s:2:"20";s:14:"brain_sites_id";s:3:"189";s:19:"labelled_sites_type";N;s:8:"PDC_SITE";N;s:2:"EC";s:1:"3";s:6:"PDC_EC";s:1:"1";s:22:"labelled_sites_density";s:1:"1";s:11:"PDC_DENSITY";s:1:"4";s:20:"total_neurons_number";s:1:"?";s:23:"percent_neurons_labeled";s:1:"?";s:22:"labelled_sites_laminae";s:6:"????1?";s:11:"PDC_LAMINAE";s:1:"1";}', 0, NULL),
(743, 1, 13, 1, '2013-03-07 13:25:13', 22, '', 0, NULL),
(744, 1, 7, 1, '2013-03-07 13:27:47', 26, '', 0, NULL),
(745, 1, 8, 1, '2013-03-07 13:29:11', 146, '', 0, NULL),
(746, 1, 8, 1, '2013-03-07 13:29:46', 147, '', 0, NULL),
(747, 1, 8, 1, '2013-03-07 13:30:36', 148, '', 0, NULL),
(748, 1, 4, 1, '2013-03-07 14:00:29', 25, '', 0, NULL),
(749, 1, 6, 1, '2013-03-07 14:00:48', 196, '', 0, NULL),
(750, 1, 6, 1, '2013-03-07 14:01:08', 197, '', 0, NULL),
(751, 1, 6, 1, '2013-03-07 14:01:21', 198, '', 0, NULL),
(752, 1, 6, 1, '2013-03-07 14:01:41', 199, '', 0, NULL),
(753, 1, 6, 1, '2013-03-07 14:03:18', 200, '', 0, NULL),
(754, 1, 6, 1, '2013-03-07 14:03:41', 201, '', 0, NULL),
(755, 1, 6, 1, '2013-03-07 14:03:55', 202, '', 0, NULL),
(756, 1, 17, 1, '2013-03-07 14:05:18', 20, '', 0, NULL),
(757, 1, 7, 1, '2013-03-07 14:06:50', 27, '', 0, NULL),
(758, 1, 7, 1, '2013-03-07 14:09:25', 28, '', 0, NULL),
(759, 1, 7, 1, '2013-03-07 14:10:20', 29, '', 0, NULL),
(760, 1, 13, 1, '2013-03-07 14:10:45', 23, '', 0, NULL),
(761, 1, 13, 1, '2013-03-07 14:11:01', 24, '', 0, NULL),
(762, 1, 8, 1, '2013-03-07 14:12:13', 149, '', 0, NULL),
(763, 1, 8, 1, '2013-03-07 14:12:56', 150, '', 0, NULL),
(764, 1, 8, 1, '2013-03-07 14:13:26', 151, '', 0, NULL),
(765, 1, 5, 1, '2013-03-07 14:15:10', 139, '', 0, NULL),
(766, 1, 6, 1, '2013-03-07 14:15:23', 203, '', 0, NULL),
(767, 1, 8, 1, '2013-03-07 14:15:44', 152, '', 0, NULL),
(768, 1, 8, 1, '2013-03-07 14:16:10', 153, '', 0, NULL),
(769, 1, 8, 1, '2013-03-07 14:16:50', 154, '', 0, NULL),
(770, 1, 9, 1, '2013-03-07 14:27:22', 44, '', 0, NULL),
(771, 1, 9, 1, '2013-03-07 14:28:18', 45, '', 0, NULL),
(772, 1, 9, 1, '2013-03-07 14:31:40', 46, '', 0, NULL),
(773, 1, 9, 1, '2013-03-07 14:33:38', 47, '', 0, NULL),
(774, 1, 9, 1, '2013-03-07 14:34:40', 48, '', 0, NULL),
(775, 3, 1, 2, '2013-03-12 16:05:46', 23, 'O:8:"stdClass":13:{s:13:"literature_id";s:2:"23";s:16:"literature_index";s:8:"KDSB2003";s:16:"literature_title";s:146:"Functional connectivity between the superficial and deeper layers of the superior colliculus: an anatomical substrate for sensorimotor integration";s:15:"literature_year";s:4:"2003";s:17:"literature_source";s:1:"6";s:17:"number_or_chapter";s:6:"23(16)";s:11:"page_number";s:0:"";s:19:"literature_abstract";s:0:"";s:23:"literature_physicalCopy";s:36:"8cfd72236029b99ead3772d01b37b878.pdf";s:6:"doi_id";s:0:"";s:9:"pubmed_id";s:8:"12878701";s:19:"literature_comments";s:74:"!!!!!\nOnly connectivity data for superior colliculus can be obtained\n!!!!!";s:16:"literature_state";s:1:"0";}', 0, NULL),
(776, 3, 4, 1, '2013-03-12 16:10:29', 26, '', 0, NULL),
(777, 3, 6, 1, '2013-03-12 16:10:54', 204, '', 0, NULL),
(778, 3, 5, 1, '2013-03-12 16:12:33', 140, '', 0, NULL),
(779, 3, 5, 1, '2013-03-12 16:13:10', 141, '', 0, NULL),
(780, 3, 6, 1, '2013-03-12 16:14:31', 205, '', 0, NULL),
(781, 3, 6, 1, '2013-03-12 16:14:44', 206, '', 0, NULL),
(782, 3, 4, 2, '2013-03-12 16:14:57', 26, 'O:8:"stdClass":8:{s:13:"brain_maps_id";s:2:"26";s:13:"literature_id";s:2:"23";s:15:"brain_maps_type";s:2:"tf";s:16:"brain_maps_index";s:8:"KDSB2003";s:17:"reference_figures";s:3:"4,6";s:14:"reference_text";s:4:"6596";s:8:"citation";s:479:"The SC comprises a purely sensory region, the superficial layers\n(sSC), which contain a map of the contralateral visual field,\nand a deeper region (dSC) in which neurons can exhibit both\nsensory and motor-related activity. The receptive fields of dSC\nneurons are arranged to form superimposed maps of visual and\nauditory space and the body surface, whereas their movement\nfields constitute a motor map of eye and head movements (Gordon,\n1973; Sparks, 1988; Wallace et al., 1996).";s:8:"comments";s:0:"";}', 0, NULL);
INSERT INTO `ferretdb_log` (`log_id`, `user_id`, `log_table_id`, `log_action`, `log_time`, `log_entry_id`, `log_previous_data`, `log_parameter`, `log_comment`) VALUES
(783, 3, 1, 2, '2013-03-12 16:15:12', 23, 'O:8:"stdClass":13:{s:13:"literature_id";s:2:"23";s:16:"literature_index";s:8:"KDSB2003";s:16:"literature_title";s:146:"Functional connectivity between the superficial and deeper layers of the superior colliculus: an anatomical substrate for sensorimotor integration";s:15:"literature_year";s:4:"2003";s:17:"literature_source";s:1:"6";s:17:"number_or_chapter";s:6:"23(16)";s:11:"page_number";s:9:"6596-6607";s:19:"literature_abstract";s:0:"";s:23:"literature_physicalCopy";s:36:"8cfd72236029b99ead3772d01b37b878.pdf";s:6:"doi_id";s:0:"";s:9:"pubmed_id";s:8:"12878701";s:19:"literature_comments";s:74:"!!!!!\nOnly connectivity data for superior colliculus can be obtained\n!!!!!";s:16:"literature_state";s:1:"0";}', 0, NULL),
(784, 3, 17, 1, '2013-03-12 16:35:56', 21, '', 0, NULL),
(785, 3, 7, 1, '2013-03-12 16:40:01', 30, '', 0, NULL),
(786, 3, 7, 2, '2013-03-12 16:41:26', 30, 'a:17:{i:0;O:8:"stdClass":5:{s:4:"name";s:13:"injections_id";s:4:"type";s:3:"int";s:7:"default";s:0:"";s:10:"max_length";i:1;s:11:"primary_key";i:1;}i:1;O:8:"stdClass":5:{s:4:"name";s:16:"injections_index";s:4:"type";s:6:"string";s:7:"default";s:0:"";s:10:"max_length";i:9;s:11:"primary_key";i:0;}i:2;O:8:"stdClass":5:{s:4:"name";s:10:"methods_id";s:4:"type";s:3:"int";s:7:"default";s:0:"";s:10:"max_length";i:1;s:11:"primary_key";i:0;}i:3;O:8:"stdClass":5:{s:4:"name";s:13:"literature_id";s:4:"type";s:6:"string";s:7:"default";s:0:"";s:10:"max_length";i:1;s:11:"primary_key";i:0;}i:4;O:8:"stdClass":5:{s:4:"name";s:14:"brain_sites_id";s:4:"type";s:3:"int";s:7:"default";s:0:"";s:10:"max_length";i:2;s:11:"primary_key";i:0;}i:5;O:8:"stdClass":5:{s:4:"name";s:8:"PDC_site";s:4:"type";s:6:"string";s:7:"default";s:0:"";s:10:"max_length";i:1;s:11:"primary_key";i:0;}i:6;O:8:"stdClass":5:{s:4:"name";s:9:"site_type";s:4:"type";s:6:"string";s:7:"default";s:0:"";s:10:"max_length";i:1;s:11:"primary_key";i:0;}i:7;O:8:"stdClass":5:{s:4:"name";s:19:"injections_citation";s:4:"type";s:4:"blob";s:7:"default";s:0:"";s:10:"max_length";i:901;s:11:"primary_key";i:0;}i:8;O:8:"stdClass":5:{s:4:"name";s:18:"injections_refText";s:4:"type";s:6:"string";s:7:"default";s:0:"";s:10:"max_length";i:5;s:11:"primary_key";i:0;}i:9;O:8:"stdClass":5:{s:4:"name";s:21:"injections_refFigures";s:4:"type";s:6:"string";s:7:"default";s:0:"";s:10:"max_length";i:1;s:11:"primary_key";i:0;}i:10;O:8:"stdClass":5:{s:4:"name";s:21:"injections_hemisphere";s:4:"type";s:6:"string";s:7:"default";s:0:"";s:10:"max_length";i:1;s:11:"primary_key";i:0;}i:11;O:8:"stdClass":5:{s:4:"name";s:2:"EC";s:4:"type";s:3:"int";s:7:"default";s:0:"";s:10:"max_length";i:1;s:11:"primary_key";i:0;}i:12;O:8:"stdClass":5:{s:4:"name";s:6:"PDC_EC";s:4:"type";s:3:"int";s:7:"default";s:0:"";s:10:"max_length";i:1;s:11:"primary_key";i:0;}i:13;O:8:"stdClass":5:{s:4:"name";s:16:"injection_volume";s:4:"type";s:6:"string";s:7:"default";s:0:"";s:10:"max_length";i:5;s:11:"primary_key";i:0;}i:14;O:8:"stdClass":5:{s:4:"name";s:24:"injections_concentration";s:4:"type";s:6:"string";s:7:"default";s:0:"";s:10:"max_length";i:2;s:11:"primary_key";i:0;}i:15;O:8:"stdClass":5:{s:4:"name";s:18:"injections_laminae";s:4:"type";s:6:"string";s:7:"default";s:0:"";s:10:"max_length";i:0;s:11:"primary_key";i:0;}i:16;O:8:"stdClass":5:{s:4:"name";s:11:"PDC_laminae";s:4:"type";s:3:"int";s:7:"default";s:0:"";s:10:"max_length";i:1;s:11:"primary_key";i:0;}}', 0, NULL),
(787, 3, 17, 1, '2013-03-12 16:45:17', 22, '', 0, NULL),
(788, 3, 7, 1, '2013-03-12 16:49:21', 31, '', 0, NULL),
(789, 3, 9, 1, '2013-03-12 16:54:28', 49, '', 0, NULL),
(790, 3, 9, 1, '2013-03-12 16:54:59', 50, '', 0, NULL),
(791, 3, 9, 2, '2013-03-12 16:55:17', 50, '', 0, NULL),
(792, 3, 9, 2, '2013-03-12 16:55:39', 50, '', 0, NULL),
(793, 3, 13, 1, '2013-03-12 16:59:05', 25, '', 0, NULL),
(794, 3, 13, 1, '2013-03-12 16:59:15', 26, '', 0, NULL),
(795, 3, 1, 2, '2013-03-12 16:59:32', 23, 'O:8:"stdClass":13:{s:13:"literature_id";s:2:"23";s:16:"literature_index";s:8:"KDSB2003";s:16:"literature_title";s:146:"Functional connectivity between the superficial and deeper layers of the superior colliculus: an anatomical substrate for sensorimotor integration";s:15:"literature_year";s:4:"2003";s:17:"literature_source";s:1:"6";s:17:"number_or_chapter";s:6:"23(16)";s:11:"page_number";s:9:"6596-6607";s:19:"literature_abstract";s:0:"";s:23:"literature_physicalCopy";s:36:"8cfd72236029b99ead3772d01b37b878.pdf";s:6:"doi_id";s:0:"";s:9:"pubmed_id";s:8:"12878701";s:19:"literature_comments";s:74:"!!!!!\nOnly connectivity data for superior colliculus can be obtained\n!!!!!";s:16:"literature_state";s:1:"0";}', 0, NULL),
(796, 3, 1, 2, '2013-03-12 17:00:09', 23, 'O:8:"stdClass":13:{s:13:"literature_id";s:2:"23";s:16:"literature_index";s:8:"KDSB2003";s:16:"literature_title";s:146:"Functional connectivity between the superficial and deeper layers of the superior colliculus: an anatomical substrate for sensorimotor integration";s:15:"literature_year";s:4:"2003";s:17:"literature_source";s:1:"6";s:17:"number_or_chapter";s:6:"23(16)";s:11:"page_number";s:9:"6596-6607";s:19:"literature_abstract";s:0:"";s:23:"literature_physicalCopy";s:36:"8cfd72236029b99ead3772d01b37b878.pdf";s:6:"doi_id";s:0:"";s:9:"pubmed_id";s:8:"12878701";s:19:"literature_comments";s:74:"!!!!!\nOnly connectivity data for superior colliculus can be obtained\n!!!!!";s:16:"literature_state";s:1:"0";}', 0, NULL),
(797, 1, 4, 1, '2013-03-18 15:19:12', 27, '', 0, NULL),
(798, 1, 6, 1, '2013-03-18 15:19:36', 207, '', 0, NULL),
(799, 1, 5, 1, '2013-03-18 15:20:26', 142, '', 0, NULL),
(800, 1, 6, 1, '2013-03-18 15:20:47', 208, '', 0, NULL),
(801, 1, 6, 1, '2013-03-18 15:21:05', 209, '', 0, NULL),
(802, 1, 6, 1, '2013-03-18 15:21:30', 210, '', 0, NULL),
(803, 1, 5, 1, '2013-03-18 15:22:32', 143, '', 0, NULL),
(804, 1, 6, 1, '2013-03-18 15:22:42', 211, '', 0, NULL),
(805, 1, 5, 1, '2013-03-18 15:23:46', 144, '', 0, NULL),
(806, 1, 6, 1, '2013-03-18 15:24:19', 212, '', 0, NULL),
(807, 1, 5, 1, '2013-03-18 15:24:52', 145, '', 0, NULL),
(808, 1, 6, 1, '2013-03-18 15:25:08', 213, '', 0, NULL),
(809, 1, 6, 1, '2013-03-18 15:25:23', 214, '', 0, NULL),
(810, 1, 5, 1, '2013-03-18 15:26:16', 146, '', 0, NULL),
(811, 1, 6, 1, '2013-03-18 15:26:32', 215, '', 0, NULL),
(812, 1, 6, 1, '2013-03-18 15:27:18', 216, '', 0, NULL),
(813, 1, 5, 1, '2013-03-18 15:30:30', 147, '', 0, NULL),
(814, 1, 6, 1, '2013-03-18 15:30:39', 217, '', 0, NULL),
(815, 1, 17, 1, '2013-03-18 15:33:21', 23, '', 0, NULL),
(816, 1, 7, 1, '2013-03-18 15:35:17', 32, '', 0, NULL),
(817, 1, 7, 1, '2013-03-18 15:37:25', 33, '', 0, NULL),
(818, 1, 13, 1, '2013-03-18 15:37:47', 27, '', 0, NULL),
(819, 1, 13, 1, '2013-03-18 15:37:51', 28, '', 0, NULL),
(820, 1, 8, 1, '2013-03-18 15:38:45', 155, '', 0, NULL),
(821, 1, 8, 1, '2013-03-18 15:39:23', 156, '', 0, NULL),
(822, 1, 8, 1, '2013-03-18 15:40:14', 157, '', 0, NULL),
(823, 1, 8, 2, '2013-03-18 15:40:52', 157, 'O:8:"stdClass":13:{s:17:"labelled_sites_id";s:3:"157";s:10:"outcome_id";s:2:"27";s:14:"brain_sites_id";s:3:"207";s:19:"labelled_sites_type";N;s:8:"PDC_SITE";N;s:2:"EC";s:1:"3";s:6:"PDC_EC";s:1:"1";s:22:"labelled_sites_density";s:1:"1";s:11:"PDC_DENSITY";s:1:"1";s:20:"total_neurons_number";s:1:"?";s:23:"percent_neurons_labeled";s:1:"?";s:22:"labelled_sites_laminae";s:1:"?";s:11:"PDC_LAMINAE";s:1:"1";}', 0, NULL),
(824, 1, 8, 1, '2013-03-18 15:41:42', 158, '', 0, NULL),
(825, 1, 8, 1, '2013-03-18 15:42:49', 159, '', 0, NULL),
(826, 1, 8, 1, '2013-03-18 15:43:18', 160, '', 0, NULL),
(827, 1, 8, 1, '2013-03-18 15:43:43', 161, '', 0, NULL),
(828, 1, 8, 2, '2013-03-18 15:44:04', 161, 'O:8:"stdClass":13:{s:17:"labelled_sites_id";s:3:"161";s:10:"outcome_id";s:2:"27";s:14:"brain_sites_id";s:3:"212";s:19:"labelled_sites_type";N;s:8:"PDC_SITE";N;s:2:"EC";s:1:"3";s:6:"PDC_EC";s:1:"1";s:22:"labelled_sites_density";s:1:"1";s:11:"PDC_DENSITY";s:1:"1";s:20:"total_neurons_number";s:1:"?";s:23:"percent_neurons_labeled";s:1:"?";s:22:"labelled_sites_laminae";s:1:"?";s:11:"PDC_LAMINAE";s:1:"1";}', 0, NULL),
(829, 1, 8, 1, '2013-03-18 15:45:44', 162, '', 0, NULL),
(830, 1, 8, 1, '2013-03-18 15:46:13', 163, '', 0, NULL),
(831, 1, 8, 1, '2013-03-18 15:46:34', 164, '', 0, NULL),
(832, 3, 1, 2, '2013-03-18 17:48:22', 21, 'O:8:"stdClass":13:{s:13:"literature_id";s:2:"21";s:16:"literature_index";s:7:"JMK1998";s:16:"literature_title";s:127:"Auditory brainstem projections to the ferret superior colliculus: anatomical contribution to the neural coding of sound azimuth";s:15:"literature_year";s:4:"1998";s:17:"literature_source";s:1:"1";s:17:"number_or_chapter";s:6:"390(3)";s:11:"page_number";s:0:"";s:19:"literature_abstract";s:0:"";s:23:"literature_physicalCopy";s:36:"316d8cf912a8a240ae3a2e0f20389795.pdf";s:6:"doi_id";s:0:"";s:9:"pubmed_id";s:7:"9455897";s:19:"literature_comments";s:0:"";s:16:"literature_state";s:1:"0";}', 0, NULL),
(833, 3, 4, 1, '2013-03-18 17:59:01', 28, '', 0, NULL),
(834, 1, 11, 2, '2013-03-19 10:41:25', 7, 'O:8:"stdClass":4:{s:13:"parameters_id";s:1:"7";s:15:"parameters_name";s:10:"Cell types";s:11:"description";s:83:"this parameter can be used for describing of cell types that are present in a layer";s:15:"parameters_type";s:1:"1";}', 0, NULL),
(835, 1, 11, 2, '2013-03-19 10:43:57', 6, 'O:8:"stdClass":4:{s:13:"parameters_id";s:1:"6";s:15:"parameters_name";s:25:"textual layer description";s:11:"description";s:43:"if there is no another way to desrcibe data";s:15:"parameters_type";s:1:"2";}', 0, NULL),
(836, 3, 6, 1, '2013-03-19 12:35:02', 218, '', 0, NULL),
(837, 3, 6, 1, '2013-03-19 12:36:08', 219, '', 0, NULL),
(838, 3, 6, 1, '2013-03-19 12:36:41', 220, '', 0, NULL),
(839, 3, 5, 1, '2013-03-19 12:40:28', 148, '', 0, NULL),
(840, 3, 4, 2, '2013-03-19 12:41:15', 28, 'O:8:"stdClass":8:{s:13:"brain_maps_id";s:2:"28";s:13:"literature_id";s:2:"21";s:15:"brain_maps_type";s:2:"ft";s:16:"brain_maps_index";s:7:"JMK1998";s:17:"reference_figures";s:14:"1-5,8,11,13,15";s:14:"reference_text";s:7:"344-359";s:8:"citation";s:199:"After multiple injections of WGA-HRP into the SC,\nretrogradely labelled neurons were found in many different\nbrainstem structures (described in Jiang et al., 1997),\nincluding several auditory nuclei.";s:8:"comments";s:0:"";}', 0, NULL),
(841, 3, 6, 1, '2013-03-19 12:41:35', 221, '', 0, NULL),
(842, 3, 6, 1, '2013-03-19 12:41:51', 222, '', 0, NULL),
(843, 3, 6, 1, '2013-03-19 12:42:05', 223, '', 0, NULL),
(844, 3, 6, 1, '2013-03-19 13:32:57', 224, '', 0, NULL),
(845, 3, 6, 1, '2013-03-19 13:33:17', 225, '', 0, NULL),
(846, 3, 6, 1, '2013-03-19 13:33:31', 226, '', 0, NULL),
(847, 3, 6, 1, '2013-03-19 13:34:22', 227, '', 0, NULL),
(848, 3, 6, 1, '2013-03-19 13:34:35', 228, '', 0, NULL),
(849, 3, 6, 1, '2013-03-19 13:34:55', 229, '', 0, NULL),
(850, 3, 6, 1, '2013-03-19 13:35:18', 230, '', 0, NULL),
(851, 3, 6, 1, '2013-03-19 13:35:28', 231, '', 0, NULL),
(852, 3, 17, 1, '2013-03-19 14:17:43', 24, '', 0, NULL),
(853, 3, 17, 1, '2013-03-19 14:21:25', 25, '', 0, NULL),
(854, 3, 1, 2, '2013-03-19 14:21:52', 21, 'O:8:"stdClass":13:{s:13:"literature_id";s:2:"21";s:16:"literature_index";s:7:"JMK1998";s:16:"literature_title";s:127:"Auditory brainstem projections to the ferret superior colliculus: anatomical contribution to the neural coding of sound azimuth";s:15:"literature_year";s:4:"1998";s:17:"literature_source";s:1:"1";s:17:"number_or_chapter";s:6:"390(3)";s:11:"page_number";s:7:"342-365";s:19:"literature_abstract";s:1836:"The mammalian superior colliculus (SC) contains a neural map of auditory space. It is not\nknown whether this topographic representation emerges at the level of the SC or is relayed\nthere from other auditory areas. We have used retrograde labelling techniques in ferrets to\nexamine the sources and pattern of innervation from auditory brainstem nuclei. After\nmultiple injections of wheat germ agglutinin conjugated to horseradish peroxidase (WGAHRP)\ninto the SC, the heaviest concentrations of labelled cells were found in the nucleus of the\nbrachium (BIN) and external nucleus of the inferior colliculus, with much weaker labelling in\nthe nucleus sagulum, dorsal, intermediate and ventral nuclei of the lateral lemniscus,\nparalemniscal regions, and periolivary nuclei. The projections were predominantly ipsilateral,\nalthough labelled cells were found on both sides of the brainstem. Single injections of\nWGA-HRP or discrete injections of red and green latex microspheres revealed that the caudal\nand lateral regions of the SC receive the heaviest projections, although the majority of the\nretrogradely labelled neurons in the contralateral BIN project to rostral SC. On the ipsilateral\nside, neurons in rostral and caudal regions of the BIN were labelled primarily by the tracer\ninjected into rostral and caudal regions of the SC, respectively. However, no clear segregation\nwas apparent in the BIN after injections into the medial and lateral regions or in any of the\nother nuclei after either injection paradigm. These data suggest that converging inputs from\nseveral auditory brainstem nuclei contribute to the construction of the auditory space map in\nthe SC, although information about sound azimuth may be conveyed to this nucleus via a\nspatially ordered projection from the ipsilateral BIN. J. Comp. Neurol. 390:342–365,\n1998.";s:23:"literature_physicalCopy";s:36:"316d8cf912a8a240ae3a2e0f20389795.pdf";s:6:"doi_id";s:0:"";s:9:"pubmed_id";s:7:"9455897";s:19:"literature_comments";s:0:"";s:16:"literature_state";s:1:"0";}', 0, NULL),
(855, 3, 6, 1, '2013-03-19 14:22:52', 232, '', 0, NULL),
(856, 3, 7, 1, '2013-03-19 14:32:18', 34, '', 0, NULL),
(857, 3, 13, 1, '2013-03-19 14:32:36', 29, '', 0, NULL),
(858, 3, 13, 1, '2013-03-19 14:32:46', 30, '', 0, NULL),
(859, 3, 8, 1, '2013-03-19 14:40:10', 165, '', 0, NULL),
(860, 3, 8, 1, '2013-03-19 14:40:34', 166, '', 0, NULL),
(861, 3, 8, 1, '2013-03-19 14:42:20', 167, '', 0, NULL),
(862, 3, 8, 1, '2013-03-19 14:42:39', 168, '', 0, NULL),
(863, 3, 8, 1, '2013-03-19 14:44:07', 169, '', 0, NULL),
(864, 3, 8, 1, '2013-03-19 14:44:28', 170, '', 0, NULL),
(865, 3, 8, 1, '2013-03-19 14:45:35', 171, '', 0, NULL),
(866, 3, 8, 1, '2013-03-19 14:47:03', 172, '', 0, NULL),
(867, 3, 6, 1, '2013-03-19 14:47:39', 233, '', 0, NULL),
(868, 3, 8, 1, '2013-03-19 14:49:20', 173, '', 0, NULL),
(869, 3, 8, 1, '2013-03-19 14:49:47', 174, '', 0, NULL),
(870, 3, 8, 1, '2013-03-19 14:50:28', 175, '', 0, NULL),
(871, 3, 8, 1, '2013-03-19 14:51:01', 176, '', 0, NULL),
(872, 3, 8, 1, '2013-03-19 14:51:39', 177, '', 0, NULL),
(873, 3, 8, 1, '2013-03-19 14:51:58', 178, '', 0, NULL),
(874, 3, 8, 1, '2013-03-19 14:52:34', 179, '', 0, NULL),
(875, 3, 8, 1, '2013-03-19 14:53:54', 180, '', 0, NULL),
(876, 3, 8, 1, '2013-03-19 14:54:24', 181, '', 0, NULL),
(877, 3, 8, 1, '2013-03-19 14:54:46', 182, '', 0, NULL),
(878, 3, 8, 1, '2013-03-19 14:55:24', 183, '', 0, NULL),
(879, 3, 8, 1, '2013-03-19 14:55:45', 184, '', 0, NULL),
(880, 3, 8, 1, '2013-03-19 14:56:06', 185, '', 0, NULL),
(881, 3, 8, 1, '2013-03-19 14:56:55', 186, '', 0, NULL),
(882, 3, 8, 1, '2013-03-19 14:57:14', 187, '', 0, NULL),
(883, 3, 8, 1, '2013-03-19 14:57:34', 188, '', 0, NULL),
(884, 3, 9, 1, '2013-03-19 15:02:38', 51, '', 0, NULL),
(885, 3, 9, 1, '2013-03-19 15:03:49', 52, '', 0, NULL),
(886, 3, 9, 1, '2013-03-19 15:04:36', 53, '', 0, NULL),
(887, 3, 9, 1, '2013-03-19 15:05:29', 54, '', 0, NULL),
(888, 3, 1, 2, '2013-03-21 15:15:58', 11, 'O:8:"stdClass":13:{s:13:"literature_id";s:2:"11";s:16:"literature_index";s:7:"LZS1988";s:16:"literature_title";s:61:"Organization of Primary Visual Cortex (Area 17) in the Ferret";s:15:"literature_year";s:4:"1988";s:17:"literature_source";s:1:"1";s:17:"number_or_chapter";s:0:"";s:11:"page_number";s:0:"";s:19:"literature_abstract";s:1552:"Anatomical and electrophysiological mapping techniques were used to\ndetermine topographic organization and arrangement of ocular dominance columns in the primary visual cortex of ferrets. From its border with area 18 on the posterior lateral gyrus, area 17 extends around the caudal pole of the hemisphere and over the splenial gyrus to the caudal bank of the splenial sulcus. The visuotopic map is oriented with the isoazimuth lines approxi- mately parallel to the long axis of the posterior lateral gyrus and the isoelevation lines approximately perpendicular to the isoazimuths. Central azimuths are represented on the posterior lateral gyrus and peripheral azimuths are represented on the splenial gyrus; the inferior visual field maps medially and the superior visual field maps laterally. As in other species, the representation of the central visual field is expanded. The ferret has a considerable degree of binocular vision. Receptive fields\ndriven through the ipsilateral eye extended more than 20" into the contra- lateral visual field. Within the region of area 17 corresponding to the binoc- ular portion of the visual field, tritiated proline injected into one eye transneuronally labelled an ipsilateral projection as a series of patchy bands roughly complementary to gaps in the labelled contralateral projection. Physiological ocular dominance columns were evident as well in that neu- rons and groups of neurons recorded in this region showed clustered ocular dominance preferences. Most single neurons studied were binocularly driven";s:23:"literature_physicalCopy";s:3:"yes";s:6:"doi_id";N;s:9:"pubmed_id";s:0:"";s:19:"literature_comments";s:2:"no";s:16:"literature_state";s:1:"1";}', 0, NULL),
(889, 3, 1, 2, '2013-03-21 16:39:02', 25, 'O:8:"stdClass":13:{s:13:"literature_id";s:2:"25";s:16:"literature_index";s:6:"MR2004";s:16:"literature_title";s:64:"Multiple sensory afferents to ferret pseudosylvian sulcal cortex";s:15:"literature_year";s:4:"2004";s:17:"literature_source";s:1:"8";s:17:"number_or_chapter";s:5:"15(3)";s:11:"page_number";s:5:"61-65";s:19:"literature_abstract";s:1141:"While the ferret cerebral cortex is being usedwith increasing fre- quency in studies of neural processing and development, little is known regarding the organization of its associational sensory and multisensory regions. Therefore, the present investigation used neuroanatomical methods to identify non-primary visual and somatosensory representations and their potential for multisen- sory convergence. Tracer injections made into V1 or SI cortex la- beled axon terminals within the pseudosylvian sulcal cortex (PSSC).These inputswere distributed according tomodality,with visual inputs identi¢edin thelateral aspects of the posteriordorsal\nbank, and somatosensory inputs found anterior along the dorsal bank, fundus andventralbank. Somatosensoryinputs showeda to- pographic arrangement,withinputs representing face foundmore anteriorly than those representing trunk regions. Overlap be- tween these di¡erent sensory projections occurred posteriorly in the PSSC and may represent a zone of multisensory conver- gence.These data are consistentwith thepresence of associational visual, somatosensory, and multisensory areas within the PSSC.";s:23:"literature_physicalCopy";s:36:"3114c6dfd06c9ce6d5bbe78a15e637e3.pdf";s:6:"doi_id";s:34:"10.1097/01.wnr.0000111326.38420.5b";s:9:"pubmed_id";s:0:"";s:19:"literature_comments";s:48:"DS:this has comlications I will fisnish it later";s:16:"literature_state";s:1:"1";}', 0, NULL),
(890, 1, 8, 1, '2013-03-22 14:39:10', 189, '', 0, NULL),
(891, 3, 17, 1, '2013-03-22 15:33:26', 26, '', 0, NULL),
(892, 3, 7, 1, '2013-03-22 15:40:56', 35, '', 0, NULL),
(893, 3, 1, 2, '2013-03-22 15:41:45', 17, 'O:8:"stdClass":13:{s:13:"literature_id";s:2:"17";s:16:"literature_index";s:6:"WH1997";s:16:"literature_title";s:58:"Callosal connections of the ferret primary auditory cortex";s:15:"literature_year";s:4:"1997";s:17:"literature_source";s:1:"7";s:17:"number_or_chapter";s:6:"116(2)";s:11:"page_number";s:7:"367-374";s:19:"literature_abstract";s:1821:"The callosal connections of ferret auditory cortex were studied by making multiple injections of wheat germ agglutinin-horseradish peroxidase into the middle ectosylvian gyrus or by packing crystals of horseradish peroxidase into the transected corpus callosum. The primary area (AI) had strong callosal connections that arose from somata mainly located in layer III. Other layers contained sparsely distributed cells that projected across the midline. The projecting cells occurred over the whole extent of AI but were not homogeneously distributed in layer III. The axons from these cells terminated mainly in the upper layers of the contralateral cortex, where they converged onto three discrete bands. The three elongated bands lay in a dorsoventral orientation, parallel to the tonotopic axis. They were slightly curved and had a fairly uniform width. The posterior band had a width of about 200 microm, while the anterior and middle bands were more variable and had widths of 300-800 microm. The centre-to-centre distance between the posterior and middle bands was 520+/-60 microm and for the anterior to middle bands was 620+/-210 microm. The retrograde labelling produced by the same injections showed that the cell bodies had a higher density in the terminal bands than in the intervening spaces. The bands of dense callosal connections appear to correspond to the binaural summation columns, which have been clearly demonstrated in the ferret, but direct evidence of this will need to be sought in a future study. The discrete nature of the callosal bands in the ferret appears to make it a suitable species for studying the relationship between callosal terminals and those arising in other areas of the brain and for clarifying the possible existence of separate functional systems within the auditory cortex.";s:23:"literature_physicalCopy";s:36:"a0c624b33e0b731f4f060c0d47323c55.pdf";s:6:"doi_id";s:0:"";s:9:"pubmed_id";s:7:"9348135";s:19:"literature_comments";s:95:"DS:This paper contains tracing data but only for callosal connections which is no need of input";s:16:"literature_state";s:1:"1";}', 0, NULL),
(894, 1, 7, 2, '2013-03-25 15:09:25', 34, 'a:17:{i:0;O:8:"stdClass":5:{s:4:"name";s:13:"injections_id";s:4:"type";s:3:"int";s:7:"default";s:0:"";s:10:"max_length";i:1;s:11:"primary_key";i:1;}i:1;O:8:"stdClass":5:{s:4:"name";s:16:"injections_index";s:4:"type";s:6:"string";s:7:"default";s:0:"";s:10:"max_length";i:9;s:11:"primary_key";i:0;}i:2;O:8:"stdClass":5:{s:4:"name";s:10:"methods_id";s:4:"type";s:3:"int";s:7:"default";s:0:"";s:10:"max_length";i:1;s:11:"primary_key";i:0;}i:3;O:8:"stdClass":5:{s:4:"name";s:13:"literature_id";s:4:"type";s:6:"string";s:7:"default";s:0:"";s:10:"max_length";i:1;s:11:"primary_key";i:0;}i:4;O:8:"stdClass":5:{s:4:"name";s:14:"brain_sites_id";s:4:"type";s:3:"int";s:7:"default";s:0:"";s:10:"max_length";i:2;s:11:"primary_key";i:0;}i:5;O:8:"stdClass":5:{s:4:"name";s:8:"PDC_site";s:4:"type";s:6:"string";s:7:"default";s:0:"";s:10:"max_length";i:1;s:11:"primary_key";i:0;}i:6;O:8:"stdClass":5:{s:4:"name";s:9:"site_type";s:4:"type";s:6:"string";s:7:"default";s:0:"";s:10:"max_length";i:1;s:11:"primary_key";i:0;}i:7;O:8:"stdClass":5:{s:4:"name";s:19:"injections_citation";s:4:"type";s:4:"blob";s:7:"default";s:0:"";s:10:"max_length";i:901;s:11:"primary_key";i:0;}i:8;O:8:"stdClass":5:{s:4:"name";s:18:"injections_refText";s:4:"type";s:6:"string";s:7:"default";s:0:"";s:10:"max_length";i:5;s:11:"primary_key";i:0;}i:9;O:8:"stdClass":5:{s:4:"name";s:21:"injections_refFigures";s:4:"type";s:6:"string";s:7:"default";s:0:"";s:10:"max_length";i:1;s:11:"primary_key";i:0;}i:10;O:8:"stdClass":5:{s:4:"name";s:21:"injections_hemisphere";s:4:"type";s:6:"string";s:7:"default";s:0:"";s:10:"max_length";i:1;s:11:"primary_key";i:0;}i:11;O:8:"stdClass":5:{s:4:"name";s:2:"EC";s:4:"type";s:3:"int";s:7:"default";s:0:"";s:10:"max_length";i:1;s:11:"primary_key";i:0;}i:12;O:8:"stdClass":5:{s:4:"name";s:6:"PDC_EC";s:4:"type";s:3:"int";s:7:"default";s:0:"";s:10:"max_length";i:1;s:11:"primary_key";i:0;}i:13;O:8:"stdClass":5:{s:4:"name";s:16:"injection_volume";s:4:"type";s:6:"string";s:7:"default";s:0:"";s:10:"max_length";i:5;s:11:"primary_key";i:0;}i:14;O:8:"stdClass":5:{s:4:"name";s:24:"injections_concentration";s:4:"type";s:6:"string";s:7:"default";s:0:"";s:10:"max_length";i:2;s:11:"primary_key";i:0;}i:15;O:8:"stdClass":5:{s:4:"name";s:18:"injections_laminae";s:4:"type";s:6:"string";s:7:"default";s:0:"";s:10:"max_length";i:0;s:11:"primary_key";i:0;}i:16;O:8:"stdClass":5:{s:4:"name";s:11:"PDC_laminae";s:4:"type";s:3:"int";s:7:"default";s:0:"";s:10:"max_length";i:1;s:11:"primary_key";i:0;}}', 0, NULL),
(895, 1, 1, 2, '2013-03-26 14:49:12', 22, 'O:8:"stdClass":13:{s:13:"literature_id";s:2:"22";s:16:"literature_index";s:7:"JMK1996";s:16:"literature_title";s:155:"Topographic organization of projection from the parabigeminal nucleus to the superior colliculus in the ferret revealed with fluorescent latex microspheres";s:15:"literature_year";s:4:"1996";s:17:"literature_source";s:1:"3";s:17:"number_or_chapter";s:8:"743(1-2)";s:11:"page_number";s:0:"";s:19:"literature_abstract";s:0:"";s:23:"literature_physicalCopy";s:36:"52e594f12c59b394f9c72be724afc44c.pdf";s:6:"doi_id";s:0:"";s:9:"pubmed_id";s:7:"9017249";s:19:"literature_comments";s:0:"";s:16:"literature_state";s:1:"0";}', 0, ''),
(896, 1, 4, 1, '2013-03-26 15:00:10', 29, '', 0, NULL),
(897, 1, 6, 1, '2013-03-26 15:00:30', 234, '', 0, NULL),
(898, 1, 6, 1, '2013-03-26 15:00:47', 235, '', 0, NULL),
(899, 1, 6, 1, '2013-03-26 15:01:09', 236, '', 0, NULL),
(900, 1, 17, 1, '2013-03-26 15:03:39', 27, '', 0, NULL),
(901, 1, 7, 1, '2013-03-26 15:05:18', 36, '', 0, NULL),
(902, 1, 13, 1, '2013-03-26 15:05:33', 31, '', 0, NULL),
(903, 1, 8, 1, '2013-03-26 15:06:04', 190, '', 0, NULL),
(904, 1, 8, 1, '2013-03-26 15:06:34', 191, '', 0, NULL),
(905, 3, 1, 2, '2013-03-28 15:15:36', 13, 'O:8:"stdClass":13:{s:13:"literature_id";s:2:"13";s:16:"literature_index";s:7:"MIM2002";s:16:"literature_title";s:84:"Areal Organization of the Posterior Parietal Cortex of the Ferret (Mustela putorius)";s:15:"literature_year";s:4:"2002";s:17:"literature_source";s:1:"4";s:17:"number_or_chapter";s:0:"";s:11:"page_number";s:0:"";s:19:"literature_abstract";s:1464:"\nOn grounds of electrophysiological mapping, cytoarchitecture, myeloarchitecture and callosal and thalamic connectivity, we have identified two cortical areas in the posterior parietal cortex of the ferret: posterior parietal caudal and rostral (PPc and PPr). These areas occupy the lateral and suprasylvian gyri, from the cingulate sulcus (medially) to the suprasylvian sulcus (laterally) and lie between visual areas 18 and 21 (posteriorly) and the somatosensory areas (anteriorly). Within both areas a coarse representation of the visual field was found and within PPr there was also a representation of the body. Each representation mirrors those within neighboring areas. Cytoarchitectonic and myeloarchitectonic fields within this cortical region did not correspond in any simple way to the physiological representations. The architectonic differences correlate to differential callosal connectivity, with predominant connectivity corresponding to the upper hemifield/head representations. PPr and PPc receive thalamic projections from a different, but overlapping, complement of thalamic nuclei. The superimposition of somatic and visual maps in PPr might relate to the probable role of this area in transforming retinal-centered to body-centered spatial coordinates. The organization of the parietal areas in the ferret resembles that of the flying fox and might unveil a common organizational plan from which the primate posterior parietal cortex evolved.";s:23:"literature_physicalCopy";s:3:"Yes";s:6:"doi_id";N;s:9:"pubmed_id";s:0:"";s:19:"literature_comments";s:0:"";s:16:"literature_state";s:1:"1";}', 0, NULL),
(906, 3, 1, 2, '2013-04-03 14:48:04', 34, 'O:8:"stdClass":13:{s:13:"literature_id";s:2:"34";s:16:"literature_index";s:7:"ZLB2002";s:16:"literature_title";s:77:"Organization of the ferret lateral cervical nucleus and cervicothalamic tract";s:15:"literature_year";s:4:"2002";s:17:"literature_source";s:1:"2";s:17:"number_or_chapter";s:5:"19(1)";s:11:"page_number";s:0:"";s:19:"literature_abstract";s:0:"";s:23:"literature_physicalCopy";s:36:"1d7809c81081ffa11c8fc0a084730bcb.pdf";s:6:"doi_id";s:25:"10.1080/08990220120113039";s:9:"pubmed_id";s:8:"11962645";s:19:"literature_comments";s:0:"";s:16:"literature_state";s:1:"0";}', 0, NULL),
(907, 3, 4, 1, '2013-04-03 14:51:24', 30, '', 0, NULL),
(908, 3, 5, 1, '2013-04-03 15:02:39', 149, '', 0, NULL),
(909, 3, 6, 1, '2013-04-03 15:02:50', 237, '', 0, NULL),
(910, 3, 5, 1, '2013-04-03 15:03:28', 150, '', 0, NULL),
(911, 3, 6, 1, '2013-04-03 15:03:39', 238, '', 0, NULL),
(912, 3, 5, 1, '2013-04-03 15:04:07', 151, '', 0, NULL),
(913, 3, 5, 1, '2013-04-03 15:05:02', 152, '', 0, NULL),
(914, 3, 6, 1, '2013-04-03 15:05:14', 239, '', 0, NULL),
(915, 3, 5, 1, '2013-04-03 15:05:52', 153, '', 0, NULL),
(916, 3, 6, 1, '2013-04-03 15:16:59', 240, '', 0, NULL),
(917, 3, 6, 1, '2013-04-03 15:17:46', 241, '', 0, NULL),
(918, 3, 5, 1, '2013-04-03 15:18:29', 154, '', 0, NULL),
(919, 3, 6, 1, '2013-04-03 15:18:41', 242, '', 0, NULL),
(920, 3, 5, 1, '2013-04-03 15:23:17', 155, '', 0, NULL),
(921, 3, 5, 1, '2013-04-03 15:23:38', 156, '', 0, NULL),
(922, 3, 5, 1, '2013-04-03 15:23:54', 157, '', 0, NULL),
(923, 3, 6, 1, '2013-04-03 15:24:06', 243, '', 0, NULL),
(924, 3, 6, 1, '2013-04-03 15:24:19', 244, '', 0, NULL),
(925, 3, 6, 1, '2013-04-03 15:24:39', 245, '', 0, NULL),
(926, 3, 17, 1, '2013-04-03 15:28:40', 28, '', 0, NULL),
(927, 3, 17, 1, '2013-04-03 15:28:43', 29, '', 0, NULL),
(928, 3, 17, 1, '2013-04-03 15:28:46', 30, '', 0, NULL),
(929, 3, 17, 1, '2013-04-03 15:28:46', 31, '', 0, NULL),
(930, 3, 17, 1, '2013-04-03 15:28:47', 32, '', 0, NULL),
(931, 3, 17, 1, '2013-04-03 15:28:47', 33, '', 0, NULL),
(932, 3, 17, 1, '2013-04-03 15:28:52', 34, '', 0, NULL),
(933, 3, 7, 1, '2013-04-03 15:34:08', 37, '', 0, NULL),
(934, 3, 17, 1, '2013-04-03 15:36:43', 35, '', 0, NULL),
(935, 3, 7, 1, '2013-04-03 15:38:26', 38, '', 0, NULL),
(936, 3, 13, 1, '2013-04-03 15:56:26', 32, '', 0, NULL),
(937, 3, 13, 1, '2013-04-03 15:56:34', 33, '', 0, NULL),
(938, 3, 8, 1, '2013-04-03 16:02:40', 192, '', 0, NULL),
(939, 3, 8, 1, '2013-04-03 16:03:44', 193, '', 0, NULL),
(940, 3, 8, 1, '2013-04-03 16:04:14', 194, '', 0, NULL),
(941, 3, 8, 1, '2013-04-03 16:05:32', 195, '', 0, NULL),
(942, 3, 8, 1, '2013-04-03 16:06:11', 196, '', 0, NULL),
(943, 3, 8, 1, '2013-04-03 16:06:33', 197, '', 0, NULL),
(944, 3, 8, 1, '2013-04-03 16:07:01', 198, '', 0, NULL),
(945, 3, 5, 1, '2013-04-03 16:07:33', 158, '', 0, NULL),
(946, 3, 6, 1, '2013-04-03 16:07:44', 246, '', 0, NULL),
(947, 3, 8, 1, '2013-04-03 16:08:08', 199, '', 0, NULL),
(948, 3, 6, 1, '2013-04-03 16:08:46', 247, '', 0, NULL),
(949, 3, 8, 1, '2013-04-03 16:09:04', 200, '', 0, NULL),
(950, 3, 1, 2, '2013-04-04 14:26:52', 8, 'O:8:"stdClass":13:{s:13:"literature_id";s:1:"8";s:16:"literature_index";s:6:"FM2011";s:16:"literature_title";s:59:"An Examination of Somatosensory Area SIII in Ferrett Cortex";s:15:"literature_year";s:4:"2011";s:17:"literature_source";s:1:"2";s:17:"number_or_chapter";s:0:"";s:11:"page_number";s:0:"";s:19:"literature_abstract";s:793:"A somatotopically organized region on the suprasylvian gyrus of the ferret was examined using multiunit recordings and anatomical tracer injections. This area, which contains a representation of the face, was bordered by the primary somatosensory area (SI), anteriorly, and by the visually- responsive rostral posterior parietal cortex (PPr), posteriorly. Anatomical tracers revealed connections to this region from cortical areas MI, SI, MRSS, PPR and the thalamic posterior nucleus. These results are consistent with previous work in ferrets as well as with the location, physiology and connectivity of area SIII in cats. Given its associations, functional properties, location and homology, it is proposed that this region represents the third cortical somatosensory area (SIII) in ferrets.";s:23:"literature_physicalCopy";s:4:"link";s:6:"doi_id";N;s:9:"pubmed_id";s:0:"";s:19:"literature_comments";s:17:"Author Manuscript";s:16:"literature_state";s:1:"1";}', 0, NULL),
(951, 3, 6, 1, '2013-04-04 14:32:34', 248, '', 0, NULL),
(952, 3, 6, 1, '2013-04-04 14:32:54', 249, '', 0, NULL),
(953, 3, 6, 1, '2013-04-04 14:33:18', 250, '', 0, NULL),
(954, 3, 6, 1, '2013-04-04 14:33:43', 251, '', 0, NULL),
(955, 3, 13, 1, '2013-04-04 14:49:19', 34, '', 0, NULL),
(956, 3, 8, 1, '2013-04-04 14:50:54', 201, '', 0, NULL),
(957, 3, 1, 2, '2013-04-04 14:51:34', 8, 'O:8:"stdClass":13:{s:13:"literature_id";s:1:"8";s:16:"literature_index";s:6:"FM2011";s:16:"literature_title";s:59:"An Examination of Somatosensory Area SIII in Ferrett Cortex";s:15:"literature_year";s:4:"2011";s:17:"literature_source";s:1:"2";s:17:"number_or_chapter";s:7:"28(1-2)";s:11:"page_number";s:4:"1-20";s:19:"literature_abstract";s:793:"A somatotopically organized region on the suprasylvian gyrus of the ferret was examined using multiunit recordings and anatomical tracer injections. This area, which contains a representation of the face, was bordered by the primary somatosensory area (SI), anteriorly, and by the visually- responsive rostral posterior parietal cortex (PPr), posteriorly. Anatomical tracers revealed connections to this region from cortical areas MI, SI, MRSS, PPR and the thalamic posterior nucleus. These results are consistent with previous work in ferrets as well as with the location, physiology and connectivity of area SIII in cats. Given its associations, functional properties, location and homology, it is proposed that this region represents the third cortical somatosensory area (SIII) in ferrets.";s:23:"literature_physicalCopy";s:4:"link";s:6:"doi_id";s:0:"";s:9:"pubmed_id";s:0:"";s:19:"literature_comments";s:17:"Author Manuscript";s:16:"literature_state";s:1:"1";}', 0, NULL),
(958, 3, 1, 2, '2013-04-09 13:31:21', 9, 'O:8:"stdClass":13:{s:13:"literature_id";s:1:"9";s:16:"literature_index";s:10:"RGLDMP1993";s:16:"literature_title";s:137:"Cytoarchitecture of the Ferret Suprasylvian Gyms Correlated with Areas Containing Multiunit Responses Elicited by Stimulation of the Face";s:15:"literature_year";s:4:"1993";s:17:"literature_source";s:1:"2";s:17:"number_or_chapter";s:0:"";s:11:"page_number";s:0:"";s:19:"literature_abstract";s:1869:"The cytoarchitecture was studied in a segment of the ferret suprasylvian gyrus containing at least two and possibly four somesthetic representations of the face that were observed in the primary somatosensory cortex. These representations were restricted to the crown of the gyrus and were surrounded by somesthetically unresponsive cortex that extended down both sides to the base of adjacent sulci. Numerous cytoarchitectonic subdivisions were found on a qualitative basis, and were confirmed quantitatively by cluster analyses and relevant statistical tests of 10 prominent features from layers 111, IV, and V. Four distinct cytoarchitectonic subdivisions, each with a well-developed and homogeneous granular layer IV, were found distributed from anterior to posterior along the crown of the gyrus at sites corresponding to the locations of the four facial representations. The surrounding unresponsive cortex had a fragmented cytoarchitecture, especially along the medial bank and base of the coronal sulcus. This unresponsive cortex separated the facial representations from the body representations, which were located on the adjacent posterior cruciate gyrus. Most of the unresponsive subdivisions had a heterogeneous or agranular layer IV and fairly well-developed sublamination in layer 111, which may be indicative of extensive corticocortical connections. One set of unresponsive subdivisions had comparable cytoarchitectures that directly bordered the facial representations. Another set of unresponsive subdivisions with comparable ar- chitectures occupied most of the lateral bank of the gyrus. The implications of multiple representations and cytoarchitectonic fragmentation of the ferret primary somatosensory cortex are discussed in relation to the organization of the primary somatosensory cortex in other species.\nKey words somatosensory cortex, cere";s:23:"literature_physicalCopy";s:3:"yes";s:6:"doi_id";N;s:9:"pubmed_id";s:0:"";s:19:"literature_comments";s:34:"no real brain sites was delineated";s:16:"literature_state";s:1:"1";}', 0, NULL),
(959, 3, 1, 2, '2013-04-09 13:44:37', 12, 'O:8:"stdClass":13:{s:13:"literature_id";s:2:"12";s:16:"literature_index";s:7:"MHB2010";s:16:"literature_title";s:135:"Immunohistochemical Parcellation of the Ferret (Mustela putorius) Visual Cortex Reveals Substantial Homology With the Cat (Felis catus)";s:15:"literature_year";s:4:"2010";s:17:"literature_source";s:1:"1";s:17:"number_or_chapter";s:0:"";s:11:"page_number";s:0:"";s:19:"literature_abstract";s:1726:"Electrophysiological mapping of the adult ferret visual cortex has until now determined the existence of 12 retinotopically distinct areas; however, in the cat, another member of the Carnivora, 20 distinct visual areas have been identified by using retinotopic mapping and immunolabeling. In the present study, the immunohistochemical approach to demarcate the areal boundaries of the adult ferret visual cortex was applied in order to overcome the difficulties in accessing the sulcal surfaces of a small, gyrencephalic brain. Nonphosphorylated neurofilament (NNF) expression profiles were compared with another classical immunostain of cortical nuclei, Cat-301 chondroitin sulfate proteoglycan (CSPG). Together, these two markers reliably demarcated the borders of the 12 previously defined areas and revealed further arealization beyond those borders to a total of 19 areas: 21a and 21b; the anterolateral, posterolateral, dorsal, and ventral lateral suprasylvian areas (ALLS, PLLS, DLS, and VLS, respectively); and the splenial and cingulate visual areas (SVA and CVA). NNF expression profile and location of the newly defined areas correlate with previously defined areas in the cat. Moreover, NNF and Cat-301 together revealed discrete expression domains in the posteroparietal (PP) cortex, demarcating four subdivisions in the caudal lateral and medial domains (PPcL and PPcM) and rostral lateral and medial domains (PPrL and PPrM), where only two retinotopic maps have been previously identified (PPc and PPr). Taken together, these studies suggest that NNF and Cat-301 can illustrate the homology between cortical areas in different species and draw out the principles that have driven evolution of the visual cortex.";s:23:"literature_physicalCopy";s:3:"yes";s:6:"doi_id";N;s:9:"pubmed_id";s:0:"";s:19:"literature_comments";s:2:"no";s:16:"literature_state";s:1:"1";}', 0, NULL),
(960, 3, 1, 2, '2013-04-09 14:27:48', 12, 'O:8:"stdClass":13:{s:13:"literature_id";s:2:"12";s:16:"literature_index";s:7:"MHB2010";s:16:"literature_title";s:135:"Immunohistochemical Parcellation of the Ferret (Mustela putorius) Visual Cortex Reveals Substantial Homology With the Cat (Felis catus)";s:15:"literature_year";s:4:"2010";s:17:"literature_source";s:1:"1";s:17:"number_or_chapter";s:7:"518(21)";s:11:"page_number";s:9:"4439-4462";s:19:"literature_abstract";s:1726:"Electrophysiological mapping of the adult ferret visual cortex has until now determined the existence of 12 retinotopically distinct areas; however, in the cat, another member of the Carnivora, 20 distinct visual areas have been identified by using retinotopic mapping and immunolabeling. In the present study, the immunohistochemical approach to demarcate the areal boundaries of the adult ferret visual cortex was applied in order to overcome the difficulties in accessing the sulcal surfaces of a small, gyrencephalic brain. Nonphosphorylated neurofilament (NNF) expression profiles were compared with another classical immunostain of cortical nuclei, Cat-301 chondroitin sulfate proteoglycan (CSPG). Together, these two markers reliably demarcated the borders of the 12 previously defined areas and revealed further arealization beyond those borders to a total of 19 areas: 21a and 21b; the anterolateral, posterolateral, dorsal, and ventral lateral suprasylvian areas (ALLS, PLLS, DLS, and VLS, respectively); and the splenial and cingulate visual areas (SVA and CVA). NNF expression profile and location of the newly defined areas correlate with previously defined areas in the cat. Moreover, NNF and Cat-301 together revealed discrete expression domains in the posteroparietal (PP) cortex, demarcating four subdivisions in the caudal lateral and medial domains (PPcL and PPcM) and rostral lateral and medial domains (PPrL and PPrM), where only two retinotopic maps have been previously identified (PPc and PPr). Taken together, these studies suggest that NNF and Cat-301 can illustrate the homology between cortical areas in different species and draw out the principles that have driven evolution of the visual cortex.";s:23:"literature_physicalCopy";s:3:"yes";s:6:"doi_id";s:18:"10.1002/cne.22465.";s:9:"pubmed_id";s:8:"20853515";s:19:"literature_comments";s:2:"no";s:16:"literature_state";s:1:"1";}', 0, NULL),
(961, 3, 7, 1, '2013-04-09 15:17:24', 39, '', 0, NULL),
(962, 3, 13, 1, '2013-04-09 15:18:45', 35, '', 0, NULL),
(963, 3, 8, 1, '2013-04-09 15:20:19', 202, '', 0, NULL),
(964, 3, 1, 2, '2013-04-09 15:20:52', 31, 'O:8:"stdClass":13:{s:13:"literature_id";s:2:"31";s:16:"literature_index";s:6:"DM2010";s:16:"literature_title";s:54:"Circuit-based localization of ferret prefrontal cortex";s:15:"literature_year";s:4:"2010";s:17:"literature_source";s:1:"4";s:17:"number_or_chapter";s:5:"20(5)";s:11:"page_number";s:9:"1020-1036";s:19:"literature_abstract";s:947:"We examined the extent of the ferret prefrontal cortex (PFC) and its reciprocal connections with the mediodorsal nucleus of the thalamus (MD) by anterograde and retrograde labeling in 6- to 14- week-old male ferrets. Our results indicate that in the ferret, as in other species, MD projects heavily to the PFC although it also projects to other cortical and subcortical structures. The MD projection to PFC terminates largely in layer IV with lighter innervation of layers II, III, V, and VI. The cells projecting back to MD are mostly in layer VI. The parvocellular component of MD projects to and receives projections from the more caudal and dorsomedial component of the PFC, whereas the magnocellular portion of MD projects to and receives projections from the more rostral and lateral component of the PFC. With these results we have localized the ferret PFC, defined as a frontal cortical region with heavy reciprocal connections with the MD";s:23:"literature_physicalCopy";s:36:"c1a14294042f3eb6b94409fadfb1be65.pdf";s:6:"doi_id";s:21:"10.1093/cercor/bhp164";s:9:"pubmed_id";s:8:"19737780";s:19:"literature_comments";s:0:"";s:16:"literature_state";s:1:"1";}', 0, NULL),
(965, 3, 1, 2, '2013-04-11 09:16:09', 28, 'O:8:"stdClass":13:{s:13:"literature_id";s:2:"28";s:16:"literature_index";s:11:"NJPSDGS2008";s:16:"literature_title";s:118:"Brainstem sites controlling the lower esophageal sphincter and crural diaphragm in the ferret: a neuroanatomical study";s:15:"literature_year";s:4:"2008";s:17:"literature_source";s:1:"9";s:17:"number_or_chapter";s:8:"144(1-2)";s:11:"page_number";s:0:"";s:19:"literature_abstract";s:0:"";s:23:"literature_physicalCopy";s:36:"601978ce882ff7ec118272b6361ef6fe.pdf";s:6:"doi_id";s:28:"10.1016/j.autneu.2008.09.007";s:9:"pubmed_id";s:8:"18986853";s:19:"literature_comments";s:0:"";s:16:"literature_state";s:1:"0";}', 0, NULL),
(966, 3, 1, 2, '2013-04-11 11:25:02', 28, 'O:8:"stdClass":13:{s:13:"literature_id";s:2:"28";s:16:"literature_index";s:11:"NJPSDGS2008";s:16:"literature_title";s:118:"Brainstem sites controlling the lower esophageal sphincter and crural diaphragm in the ferret: a neuroanatomical study";s:15:"literature_year";s:4:"2008";s:17:"literature_source";s:1:"9";s:17:"number_or_chapter";s:8:"144(1-2)";s:11:"page_number";s:0:"";s:19:"literature_abstract";s:1639:"The lower esophageal sphincter (LES) and the crural diaphragm (CD) surrounding the esophagogastric junction are key components of the gastroesophageal reflex mechanism, which engages the vago-vagal brainstem circuitry. Although both components work in conjunction to prevent gastroesophageal reflux, little is known about the brain area(s) where this integration takes place. The aims of this study were to: (1) trace the brainstem circuitry associated with the CD and the LES, and (2) determine possible sites of convergence. Experiments were done in adult male ferrets. Under isoflurane anesthesia, recombinant strains of the transneuronal pseudorabies virus (PRV-151 or PRV-Bablu) or the monosynaptic retrograde tracer cholera toxin beta-subunit (CTb) were injected into either the CD or the LES. Following a survival period of 5–7 days, animals were euthanized, perfused and their brains removed for dual-labeling immunofluorescence processing. In animals injected with recombinants of PRV into the CD and the LES,\ndistinct labeling was found in various brainstem nuclei including: area postrema, DMV, nucleus tractus solitarius (NTS), medial reticular formation (MRF) and nucleus ambiguous (NA). Double-labeled cells were only evident in the DMV, NTS and MRF. Injections of CTb into the CD or the LES resulted in retrograde labeling only in the DMV. These findings demonstrate the presence of a direct projection from the DMV to the CD. They further suggest that the neuronal connections responsible for CD or LES function are contained\nin circuitries that, though largely independent, may converge at the level of DMV, NTS and MRF.";s:23:"literature_physicalCopy";s:36:"601978ce882ff7ec118272b6361ef6fe.pdf";s:6:"doi_id";s:28:"10.1016/j.autneu.2008.09.007";s:9:"pubmed_id";s:8:"18986853";s:19:"literature_comments";s:0:"";s:16:"literature_state";s:1:"0";}', 0, NULL),
(967, 3, 4, 1, '2013-04-11 11:33:26', 31, '', 0, NULL),
(968, 3, 5, 1, '2013-04-11 11:34:43', 159, '', 0, NULL),
(969, 3, 6, 1, '2013-04-11 11:34:55', 252, '', 0, NULL),
(970, 3, 9, 1, '2013-04-11 11:41:04', 55, '', 0, NULL),
(971, 3, 4, 2, '2013-04-17 13:04:48', 9, 'O:8:"stdClass":8:{s:13:"brain_maps_id";s:1:"9";s:13:"literature_id";s:2:"14";s:15:"brain_maps_type";s:2:"ft";s:16:"brain_maps_index";s:8:"MEME2008";s:17:"reference_figures";s:13:"1, 2, 3, 4, 5";s:14:"reference_text";s:5:"28pp.";s:8:"citation";s:1076:"Fig. 1. Dorsolateral photograph of the cortex of the ferret brain with known cortical areas outlined. This figure represents our present understanding of the subdivisions of the sensory cortex of the ferret. The location of the suprasylvian visual areas are based on the data from the present study ~AMLS! and those of Philipp et al. ~2005! and Cantone et al. ~2006! for PMLS ~termed PSS and Ssy in these papers, respectively!. 3b, primary somatosensory cortex; A1, primary auditory cortex; AEV, anterior ectosyl- vian visual area; AMLS, anteromedial suprasylvian visual area; PMLS, posteromedial suprasylvian visual area; PPc, posterior parietal caudal area; PPr, posterior parietal rostral area; PS, posterior suprasylvian visual area; PV, parietal ventral somatosensory area; SII, second somatosensory area; SIII, third somatosensory area. Data used in this figure from the present study, and those of Manger et al. ~2002a, 2002b, 2004, 2005!, Kelly et al. ~1986!, Hunt et al. ~2000!, Philipp et al. ~2005!, Cantone et al. ~2006!. Figure modified from Manger et al. ~2005!.";s:8:"comments";s:75:"Extensive map descriptions trhroughout paper - refer to the complete paper.";}', 0, NULL),
(972, 3, 1, 2, '2013-04-23 13:19:04', 36, 'O:8:"stdClass":13:{s:13:"literature_id";s:2:"36";s:16:"literature_index";s:7:"MSJ1998";s:16:"literature_title";s:73:"Organization of the forepaw representation in ferret somatosensory cortex";s:15:"literature_year";s:4:"1998";s:17:"literature_source";s:1:"2";s:17:"number_or_chapter";s:5:"15(4)";s:11:"page_number";s:0:"";s:19:"literature_abstract";s:1093:"Little is known about the function and structure of ferret somatosensory cortex. We used anatomical methods and multi-unit recordings to characterize the cytoarchitecture, functional responses and topography of the forepaw representation in ferret somatosensory cortex. The representation of the cutaneous ferret forepaw encompasses approximately the caudal half of the posterior sigmoid gyrus. The posterior sigmoid gyrus and coronal sulcus contain unique cytoarchitec- tonic fields that conform in large part to earlier descriptions of somatosensory regions in the cat. The cytoarchitectonic regions form mediolateral bands that comprise areas 4, 3a, 3b, 1, and 2 (from rostral to caudal). We studied most extensively areas 3a and 3b for functional responses to somatic stimuli; our data indicate that ferret somatosensory cortex contains at least two representations of the forepaw in these two areas. Our data also suggest that within ferret somatosensory cortex, the morphological and submodality features gradually, rather than abruptly, distinguish themselves as unique cortical fields.";s:23:"literature_physicalCopy";s:36:"e89abf7cee2a0b3c7eb8d07063587b07.pdf";s:6:"doi_id";s:0:"";s:9:"pubmed_id";s:0:"";s:19:"literature_comments";s:0:"";s:16:"literature_state";s:1:"1";}', 0, NULL);
INSERT INTO `ferretdb_log` (`log_id`, `user_id`, `log_table_id`, `log_action`, `log_time`, `log_entry_id`, `log_previous_data`, `log_parameter`, `log_comment`) VALUES
(973, 3, 1, 2, '2013-04-23 13:19:10', 36, 'O:8:"stdClass":13:{s:13:"literature_id";s:2:"36";s:16:"literature_index";s:7:"MSJ1998";s:16:"literature_title";s:73:"Organization of the forepaw representation in ferret somatosensory cortex";s:15:"literature_year";s:4:"1998";s:17:"literature_source";s:1:"2";s:17:"number_or_chapter";s:5:"15(4)";s:11:"page_number";s:7:"253-269";s:19:"literature_abstract";s:1093:"Little is known about the function and structure of ferret somatosensory cortex. We used anatomical methods and multi-unit recordings to characterize the cytoarchitecture, functional responses and topography of the forepaw representation in ferret somatosensory cortex. The representation of the cutaneous ferret forepaw encompasses approximately the caudal half of the posterior sigmoid gyrus. The posterior sigmoid gyrus and coronal sulcus contain unique cytoarchitec- tonic fields that conform in large part to earlier descriptions of somatosensory regions in the cat. The cytoarchitectonic regions form mediolateral bands that comprise areas 4, 3a, 3b, 1, and 2 (from rostral to caudal). We studied most extensively areas 3a and 3b for functional responses to somatic stimuli; our data indicate that ferret somatosensory cortex contains at least two representations of the forepaw in these two areas. Our data also suggest that within ferret somatosensory cortex, the morphological and submodality features gradually, rather than abruptly, distinguish themselves as unique cortical fields.";s:23:"literature_physicalCopy";s:36:"e89abf7cee2a0b3c7eb8d07063587b07.pdf";s:6:"doi_id";s:0:"";s:9:"pubmed_id";s:0:"";s:19:"literature_comments";s:184:"Information regarding tracer injections is not specific. It is not unambiguously stated in which brain site the tracer injections were made or which sites were labelled by the tracers.";s:16:"literature_state";s:1:"1";}', 0, NULL),
(974, 3, 1, 2, '2013-04-23 13:35:39', 37, 'O:8:"stdClass":13:{s:13:"literature_id";s:2:"37";s:16:"literature_index";s:7:"KVS1995";s:16:"literature_title";s:88:"Comparison of responses in the anterior and primary auditory fields of the ferret cortex";s:15:"literature_year";s:4:"1995";s:17:"literature_source";s:2:"11";s:17:"number_or_chapter";s:5:"73(4)";s:11:"page_number";s:9:"1513-1523";s:19:"literature_abstract";s:2211:"1. Characteristics of an anterior auditory field (AAF) in the ferret auditory cortex are described in terms of its electrophysiological responses to tonal stimuli and compared with those of primary auditory cortex (AI). Ferrets were barbiturate-anesthetized and tungsten microelectrodes were used to record single-unit responses from both AI and AAF fields. Units in both areas were presented with the same stimulus paradigms and their responses analyzed in the same manner so that a direct comparison of responses was possible. 2. The AAF is located dorsal and rostral to AI on the ectosylvian gyrus and extends into the suprasylvian sulcus rostral to AI. The tonotopicity is organized with high frequencies at the top of the sulcus bordering the high-frequency area of AI, then reversing with lower BFs extending down into the sulcus. AAF contained single units that responded to a frequency range of 0.3-30 kHz. 3. Stimuli consisted of single-tone bursts, two-tone bursts and frequency-modulated (FM) stimuli swept in both directions at various rates. Best frequency (BF) range, rate-level functions at BF, FM directional sensitivity, and variation in asymmetries of response areas were all comparable characteristics between AAF and AI. Responses in both areas were primarily phasic. 4. The characteristics that were different between the two cortical areas were: latency to tone onset, excitatory bandwidth 20 dB above threshold (BW20), and preferred FM rate as parameterized with the centroid (a weighted average of spike counts). The mean latency of AAF units was shorter than in AI (AAF: 16.8 ms, AI: 19.4 ms). BW20 measurements in AAF were typically twice as large as those found in AI (AAF: 2.5 octaves, AI 1.3 octaves). The AI centroid population had a significantly larger standard deviation than the AAF centroid population. 5. We examined the relationship between centroid and BW20 to see whether wider bandwidths were a factor in a unit''s ability to detect fast sweeps. There was significant (P < 0.05) linear correlation in AAF but not in AI. In both fields the variance of the centroid population decreased with increasing BW20. BW20 decreased as BF increased for units in both auditory fields.";s:23:"literature_physicalCopy";s:36:"54226d90174e1980221009af00906980.pdf";s:6:"doi_id";s:0:"";s:9:"pubmed_id";s:0:"";s:19:"literature_comments";s:92:"DS:No DOI or PMID, so here the direct link\n\nhttp://jn.physiology.org/content/73/4/1513.short";s:16:"literature_state";s:1:"1";}', 0, NULL),
(975, 3, 6, 1, '2013-04-23 14:33:27', 253, '', 0, NULL),
(976, 3, 7, 1, '2013-04-23 14:38:15', 40, '', 0, NULL),
(977, 3, 13, 1, '2013-04-23 14:38:36', 36, '', 0, NULL),
(978, 3, 8, 1, '2013-04-23 14:40:47', 203, '', 0, NULL),
(979, 3, 8, 1, '2013-04-23 14:43:34', 204, '', 0, NULL),
(980, 3, 8, 1, '2013-04-23 14:45:34', 205, '', 0, NULL),
(981, 3, 8, 2, '2013-04-23 14:45:57', 203, 'O:8:"stdClass":13:{s:17:"labelled_sites_id";s:3:"203";s:10:"outcome_id";s:2:"36";s:14:"brain_sites_id";s:3:"153";s:19:"labelled_sites_type";N;s:8:"PDC_SITE";N;s:2:"EC";s:1:"3";s:6:"PDC_EC";s:1:"1";s:22:"labelled_sites_density";s:1:"1";s:11:"PDC_DENSITY";s:1:"9";s:20:"total_neurons_number";s:0:"";s:23:"percent_neurons_labeled";s:0:"";s:22:"labelled_sites_laminae";s:0:"";s:11:"PDC_LAMINAE";s:1:"1";}', 0, NULL),
(982, 3, 1, 2, '2013-04-23 14:47:29', 24, 'O:8:"stdClass":13:{s:13:"literature_id";s:2:"24";s:16:"literature_index";s:8:"MINV2004";s:16:"literature_title";s:76:"Visual areas in the lateral temporal cortex of the ferret (Mustela putorius)";s:15:"literature_year";s:4:"2004";s:17:"literature_source";s:1:"4";s:17:"number_or_chapter";s:5:"14(6)";s:11:"page_number";s:7:"676-689";s:19:"literature_abstract";s:897:"Using systematic electrophysiological mapping, architectonics and the global pattern of interhemispheric connectivity, we have identified three visual areas in the lateral most part of the posterior suprasylvian gyrus. The most posterior and largest area we call area 20a and anterior to this we defined a smaller area, area 20b. These areas lie lateral to the visual areas 18, 19 and 21 and posterior to a third, but incompletely defined, visual area, area PS. Areas 20a and 20b, emphasize the representation of the upper hemifield. Their interhemispheric connections conform to the so called ‘midline rule’ in that they are abundant in regions representing central portions of the visual field, scarce or absent elsewhere. These areas are probably homologous to the homonymous areas of the cat and might be indicative of a Bauplan from which the temporal areas of primates may have evolved. ";s:23:"literature_physicalCopy";s:36:"52c4ee6e49053fe77b29b0da3cf9aa60.pdf";s:6:"doi_id";s:21:"10.1093/cercor/bhh028";s:9:"pubmed_id";s:8:"15054048";s:19:"literature_comments";s:0:"";s:16:"literature_state";s:1:"1";}', 0, NULL);

-- --------------------------------------------------------

--
-- Table structure for table `ferretdb_log_parameter`
--

CREATE TABLE IF NOT EXISTS `ferretdb_log_parameter` (
  `parameter_id` int(11) NOT NULL AUTO_INCREMENT,
  `parameter_name` varchar(255) NOT NULL,
  PRIMARY KEY (`parameter_id`)
) ENGINE=MyISAM  DEFAULT CHARSET=utf8 AUTO_INCREMENT=4 ;

--
-- Dumping data for table `ferretdb_log_parameter`
--

INSERT INTO `ferretdb_log_parameter` (`parameter_id`, `parameter_name`) VALUES
(1, 'missspelling'),
(2, 'wrong data'),
(0, 'not defined');

-- --------------------------------------------------------

--
-- Table structure for table `ferretdb_news`
--

CREATE TABLE IF NOT EXISTS `ferretdb_news` (
  `news_id` int(11) NOT NULL AUTO_INCREMENT,
  `news_title` varchar(255) NOT NULL DEFAULT 'No title',
  `news_text` text,
  `news_posted` timestamp NOT NULL DEFAULT CURRENT_TIMESTAMP ON UPDATE CURRENT_TIMESTAMP,
  `news_state` int(11) NOT NULL DEFAULT '0',
  `user_id` int(11) NOT NULL DEFAULT '1',
  PRIMARY KEY (`news_id`)
) ENGINE=MyISAM  DEFAULT CHARSET=utf8 AUTO_INCREMENT=3 ;

--
-- Dumping data for table `ferretdb_news`
--

INSERT INTO `ferretdb_news` (`news_id`, `news_title`, `news_text`, `news_posted`, `news_state`, `user_id`) VALUES
(1, 'Ferret''s brain macro connectivity', 'We want to announce that this web-site soon will go beta and we will be able to offer collation of ferret brain tracing studies. ', '2012-10-23 10:03:49', 1, 1),
(2, 'Testing news block', '<p>Thes news are to test news block. Nothing special</p>', '2013-04-11 13:36:34', 2, 1);

-- --------------------------------------------------------

--
-- Table structure for table `ferretdb_pages`
--

CREATE TABLE IF NOT EXISTS `ferretdb_pages` (
  `page_id` int(11) NOT NULL AUTO_INCREMENT,
  `page_name` varchar(255) NOT NULL,
  `page_content` text,
  `page_type` int(11) NOT NULL DEFAULT '1',
  PRIMARY KEY (`page_id`),
  UNIQUE KEY `page_name` (`page_name`)
) ENGINE=MyISAM  DEFAULT CHARSET=utf8 AUTO_INCREMENT=7 ;

--
-- Dumping data for table `ferretdb_pages`
--

INSERT INTO `ferretdb_pages` (`page_id`, `page_name`, `page_content`, `page_type`) VALUES
(1, 'main_page', '<p><strong>Ferretome - Ferret brain connectivity database</strong></p>\n<p>or database of anatomic connections and architectonic features of the ferret brain<strong> </strong></p>\n<p>The main goals of this database are:</p>\n<ul>\n<li>to assemble structural information on the ferret brain that is currently widely distributed in the literature or in in-house laboratory databases into single resource which is open to the scientific community; </li>\n<li>to try and build an extendable community resource that is beneficial not only to researchers in neuroinformatics and computational neuroscience, but also to neuroanatomists, by adding value to their data through algorithms for efficient data representation, analysis and visualization; </li>\n<li>to create techniques for the representation of quantitative and raw data; </li>\n<li>to expand existing database ontologies in order to accommodate further neuroarchitecture information for identifying essential relations between brain structure and connections.</li>\n</ul>', 1),
(5, 'technical_page', '<p>Sorry but this page is under development and will be avaliable soon. Try again later.</p>', 1),
(6, 'list_of_courses', '<p>-List of Online Courses</p>\n<table border="0" frame="border">\n<tbody>\n<tr>\n<td>Course Title</td>\n<td>Platform</td>\n<td>University</td>\n<td>Duration (weeks)</td>\n<td>Start date</td>\n<td>Lectures (% or -)</td>\n<td>&nbsp;Quizzes (% or -)&nbsp;</td>\n<td>Home work&nbsp; (% or -)</td>\n<td>Other</td>\n<td>Result (% grade or -)</td>\n</tr>\n<tr>\n<td>Model Thinker</td>\n<td>Coursera</td>\n<td>Uni Michigan</td>\n<td>7</td>\n<td>&nbsp;</td>\n<td>100</td>\n<td>-</td>\n<td>-</td>\n<td>-</td>\n<td>-</td>\n</tr>\n<tr>\n<td>Drugs and the Brain</td>\n<td>Coursera</td>\n<td>Caltech</td>\n<td>7</td>\n<td>20121201</td>\n<td>100</td>\n<td>-</td>\n<td>-</td>\n<td>-</td>\n<td>-</td>\n</tr>\n<tr>\n<td>Control of Mobile Robots</td>\n<td>Coursera</td>\n<td>Geogia Tesh</td>\n<td>7</td>\n<td>20130128</td>\n<td>100</td>\n<td>100</td>\n<td>-</td>\n<td>-</td>\n<td>77.1</td>\n</tr>\n<tr>\n<td>&nbsp;</td>\n<td>&nbsp;</td>\n<td>&nbsp;</td>\n<td>&nbsp;</td>\n<td>&nbsp;</td>\n<td>&nbsp;</td>\n<td>&nbsp;</td>\n<td>&nbsp;</td>\n<td>&nbsp;</td>\n<td>&nbsp;</td>\n</tr>\n</tbody>\n</table>', 2),
(2, 'contacts', '<h3>Here you can find how to reach us</h3>\r\n<p>Computational Neuroscience Institut,</p>\r\n<p>W36, UKE</p>\r\n<p>Martinistr. 52</p>\r\n<p>Hamburg, Germany, 20246</p>\r\n<p>&nbsp;</p>\r\n<h3><strong>Credits</strong></h3>\r\n<p>Power by <a href="http://php.net" target="_blank">PHP</a> + <a href="http://codeigniter.com/" target="_blank">CodeIgniter</a> and <a href="http://www.mysql.de/" target="_blank">MySQL</a></p>\r\n<p>Logo by Nikolay Kanunnikov</p>', 1),
(3, 'admin_page', '<p><span>This is an admin page.</span></p>\n<p><span> Here you can:</span></p>\n<p><span><strong>Pages</strong> of the ferretome.org </span></p>\n<p><span><span><a href="index.php?c=pages&m=show">Show all pages</a></span> | <a href="index.php?c=pages&m=add">Create new page <br /></a></span></p>\n<p><span><br /></span></p>\n<p><span><strong>News </strong>of the ferretome.org </span></p>\n<p><span><a href="index.php?c=news&m=show">Show all news</a> | <a href="index.php?c=news&m=add">Create new one<br /></a></span></p>\n<p>&nbsp;</p>', 2),
(4, 'header_page', '<p><a href="index.php">HOME</a>&nbsp; |&nbsp; <a href="index.php?c=news">NEWS</a>&nbsp; |&nbsp; <a href="index.php?c=literature">LITERATURE</a>&nbsp; |&nbsp; <a href="index.php?c=pages&p=technical_page">CONNECTIVITY</a>&nbsp; |&nbsp; <a href="index.php?c=pages&p=contacts">CONTACTS</a>&nbsp; |&nbsp; </p>', 1);

-- --------------------------------------------------------

--
-- Table structure for table `ferretdb_tables_descriptions`
--

CREATE TABLE IF NOT EXISTS `ferretdb_tables_descriptions` (
  `tables_descriptions_id` int(11) unsigned NOT NULL AUTO_INCREMENT,
  `tables_descriptions_name` varchar(255) DEFAULT NULL,
  `tables_descriptions_desc` varchar(255) DEFAULT NULL,
  `tables_controller` varchar(255) DEFAULT NULL,
  PRIMARY KEY (`tables_descriptions_id`)
) ENGINE=MyISAM  DEFAULT CHARSET=utf8 AVG_ROW_LENGTH=64 AUTO_INCREMENT=10 ;

--
-- Dumping data for table `ferretdb_tables_descriptions`
--

INSERT INTO `ferretdb_tables_descriptions` (`tables_descriptions_id`, `tables_descriptions_name`, `tables_descriptions_desc`, `tables_controller`) VALUES
(1, 'literature', 'Contains records about publications', 'literature'),
(2, 'authors', 'table with authors of publications', 'authors'),
(3, 'literature_and_authors', 'Connects tables literature and authors', NULL),
(4, 'brain_maps', NULL, 'brainmaps'),
(5, 'brain_site_acronyms', 'table with acronyms', 'acronyms'),
(6, 'brain_sites', 'Contains recoreds of all brain sites', 'brainsites'),
(7, 'injections', NULL, 'injections'),
(8, 'labelled_sites', NULL, 'labelledsites'),
(9, 'maps_relations', NULL, 'mapsrelations');

-- --------------------------------------------------------

--
-- Table structure for table `ferretdb_users`
--

CREATE TABLE IF NOT EXISTS `ferretdb_users` (
  `user_id` int(11) unsigned NOT NULL AUTO_INCREMENT,
  `user_email` varchar(255) NOT NULL,
  `user_password` varchar(255) NOT NULL,
  `user_surname` varchar(255) DEFAULT NULL,
  `user_name` varchar(255) DEFAULT NULL,
  `user_reg_time` timestamp NULL DEFAULT CURRENT_TIMESTAMP,
  `user_class` int(11) unsigned DEFAULT NULL,
  PRIMARY KEY (`user_id`),
  UNIQUE KEY `user_email` (`user_email`)
) ENGINE=MyISAM  DEFAULT CHARSET=utf8 AVG_ROW_LENGTH=88 AUTO_INCREMENT=5 ;

--
-- Dumping data for table `ferretdb_users`
--

INSERT INTO `ferretdb_users` (`user_id`, `user_email`, `user_password`, `user_surname`, `user_name`, `user_reg_time`, `user_class`) VALUES
(1, 'd.sukhinin@gmail.com', '1219c2ae838a8376cf0d5a112636b3aa', 'Sukhinin', 'Dmitrii', '2012-03-16 10:34:23', 1),
(2, 'c.hilgetag@gmail.com', '0b2e33fbecdd5cf7df289bd2db872757', 'Hilgetag', 'Claus', '2012-12-11 12:51:42', 1),
(3, 'santiago.s@live.de', '2005157ed23a7403f70e5fcd8c208dc3', 'Suniaga', 'Santiago', '2013-01-16 11:18:40', 1),
(4, 'sarahbeul@gmail.com', 'f87893f10c0d252a8d16b5a5e88b5661', 'Beul', 'Sarah', '2013-02-19 14:55:28', 1);

-- --------------------------------------------------------

--
-- Table structure for table `ferretdb_workflow`
--

CREATE TABLE IF NOT EXISTS `ferretdb_workflow` (
  `job_id` int(11) NOT NULL AUTO_INCREMENT,
  `job_title` varchar(255) NOT NULL,
  `literature_id` int(11) NOT NULL DEFAULT '0',
  `job_type` int(11) NOT NULL DEFAULT '0',
  `job_state` int(11) NOT NULL DEFAULT '0',
  `user_id` int(11) NOT NULL DEFAULT '0',
  `record_time` timestamp NOT NULL DEFAULT CURRENT_TIMESTAMP ON UPDATE CURRENT_TIMESTAMP,
  PRIMARY KEY (`job_id`)
) ENGINE=MyISAM  DEFAULT CHARSET=utf8 AUTO_INCREMENT=66 ;

--
-- Dumping data for table `ferretdb_workflow`
--

INSERT INTO `ferretdb_workflow` (`job_id`, `job_title`, `literature_id`, `job_type`, `job_state`, `user_id`, `record_time`) VALUES
(10, 'Areal Organization of the Posterior Parietal Cortex of the Ferret (Mustela putorius)', 13, 1, 2, 3, '2013-03-28 15:22:05'),
(8, 'The superior colliculus of the ferret: Cortical afferents and efferent connections to dorsal thalamus', 7, 1, 2, 3, '2013-01-30 15:40:01'),
(9, 'Areal Organization of the Posterior Parietal Cortex of the Ferret (Mustela putorius)', 13, 0, 2, 1, '2012-12-11 12:53:37'),
(7, 'The superior colliculus of the ferret: Cortical afferents and efferent connections to dorsal thalamus', 7, 0, 2, 1, '2012-12-11 12:53:37'),
(11, 'An Examination of Somatosensory Area SIII in Ferrett Cortex', 8, 0, 2, 1, '2012-12-11 12:53:37'),
(12, 'An Examination of Somatosensory Area SIII in Ferrett Cortex', 8, 1, 2, 3, '2013-04-04 14:51:58'),
(13, 'Cytoarchitecture of the Ferret Suprasylvian Gyms Correlated with Areas Containing Multiunit Responses Elicited by Stimulation of the Face', 9, 0, 2, 1, '2012-12-11 12:53:37'),
(14, 'Cytoarchitecture of the Ferret Suprasylvian Gyms Correlated with Areas Containing Multiunit Responses Elicited by Stimulation of the Face', 9, 1, 2, 3, '2013-04-09 13:35:20'),
(15, 'Organization of Primary Visual Cortex (Area 17) in the Ferret', 11, 0, 2, 1, '2012-12-11 12:53:37'),
(16, 'Organization of Primary Visual Cortex (Area 17) in the Ferret', 11, 1, 2, 3, '2013-03-21 15:18:09'),
(17, 'Immunohistochemical Parcellation of the Ferret (Mustela putorius) Visual Cortex Reveals Substantial Homology With the Cat (Felis catus)', 12, 0, 2, 1, '2012-12-11 12:53:37'),
(18, 'Immunohistochemical Parcellation of the Ferret (Mustela putorius) Visual Cortex Reveals Substantial Homology With the Cat (Felis catus)', 12, 1, 2, 3, '2013-04-09 14:27:53'),
(19, 'Location, architecture, and retinotopy of the anteromedial lateral suprasylvian visual area (AMLS) of the ferret (Mustela putorius)', 14, 0, 2, 1, '2012-12-11 12:53:37'),
(20, 'Location, architecture, and retinotopy of the anteromedial lateral suprasylvian visual area (AMLS) of the ferret (Mustela putorius)', 14, 1, 2, 3, '2013-04-17 13:05:35'),
(21, 'The connectivity of the area postrema in the ferret.', 16, 0, 2, 1, '2013-03-18 15:46:52'),
(22, 'Callosal connections of the ferret primary auditory cortex', 17, 0, 2, 1, '2013-02-19 13:41:53'),
(23, 'Visual projections induced into the auditory pathway of ferrets. I. Novel inputs to primary auditory cortex (AI) from the LP/pulvinar complex and the topography of the MGN-AI projection', 18, 0, 2, 1, '2013-02-06 15:13:19'),
(24, 'Architecture and callosal connections of visual areas 17, 18, 19 and 21 in the ferret (Mustela putorius)', 19, 0, 2, 1, '2013-02-13 14:00:11'),
(25, 'Sources of subcortical projections to the superior colliculus in the ferret', 20, 0, 2, 1, '2013-02-04 14:57:37'),
(26, 'Auditory brainstem projections to the ferret superior colliculus: anatomical contribution to the neural coding of sound azimuth - 1998', 21, 0, 2, 3, '2013-03-19 15:06:56'),
(27, 'Topographic organization of projection from the parabigeminal nucleus to the superior colliculus in the ferret revealed with fluorescent latex microspheres - 1996', 22, 0, 2, 1, '2013-03-26 15:07:10'),
(28, 'Functional connectivity between the superficial and deeper layers of the superior colliculus: an anatomical substrate for sensorimotor integration - 2003', 23, 0, 2, 3, '2013-03-12 17:00:35'),
(29, 'Visual areas in the lateral temporal cortex of the ferret (Mustela putorius) - 2004', 24, 0, 2, 1, '2013-02-21 15:49:25'),
(30, 'Multiple sensory afferents to ferret pseudosylvian sulcal cortex - 2004', 25, 0, 2, 1, '2013-02-11 14:49:45'),
(31, 'The ferret auditory cortex: descending projections to the inferior colliculus - 2007', 26, 0, 2, 1, '2013-03-07 13:33:49'),
(32, 'Physiological and anatomical evidence for multisensory interactions in auditory cortex - 2007', 27, 0, 2, 1, '2013-02-27 13:29:52'),
(33, 'Brainstem sites controlling the lower esophageal sphincter and crural diaphragm in the ferret: a neuroanatomical study - 2008', 28, 0, 2, 3, '2013-04-11 11:41:24'),
(34, 'Somatosensory and multisensory properties of the medial bank of the ferret rostral suprasylvian sulcus - 2009', 29, 0, 2, 1, '2013-03-01 14:24:35'),
(35, 'The non-lemniscal auditory cortex in ferrets: convergence of corticotectal inputs in the superior colliculus - 2010', 30, 0, 2, 1, '2013-03-07 14:36:42'),
(36, 'Circuit-based localization of ferret prefrontal cortex - 2010', 31, 0, 2, 1, '2013-02-05 14:52:22'),
(37, 'Anatomical organization of primary visual cortex (area 17) in the ferret - 1985', 32, 0, 2, 1, '2013-01-30 14:21:13'),
(38, 'Feedback connections to ferret striate cortex: direct evidence for visuotopic convergence of feedback inputs - 2005', 33, 0, 2, 1, '2013-02-27 15:53:32'),
(39, 'Organization of the ferret lateral cervical nucleus and cervicothalamic tract - 2002', 34, 0, 2, 3, '2013-04-03 16:10:41'),
(40, 'The central connections of the vagus nerve in the ferret - 1994', 35, 0, 2, 3, '2013-02-12 15:06:01'),
(41, 'O rganization of the forepaw representation in ferret som atosensory cortex - 1998', 36, 0, 2, 1, '2013-02-13 14:58:21'),
(42, 'Anatomical organization of primary visual cortex (area 17) in the ferret', 32, 1, 2, 3, '2013-02-21 17:29:47'),
(45, 'Circuit-based localization of ferret prefrontal cortex', 31, 1, 2, 3, '2013-04-09 15:21:03'),
(44, 'Sources of subcortical projections to the superior colliculus in the ferret', 20, 1, 2, 3, '2013-03-11 16:38:55'),
(46, 'Visual projections induced into the auditory pathway of ferrets. I. Novel inputs to primary auditory cortex (AI) from the LP/pulvinar complex and the topography of the MGN-AI projection', 18, 1, 2, 3, '2013-04-17 16:03:29'),
(47, 'Multiple sensory afferents to ferret pseudosylvian sulcal cortex', 25, 1, 2, 3, '2013-03-21 16:39:09'),
(48, 'The central connections of the vagus nerve in the ferret', 35, 1, 2, 1, '2013-02-15 14:10:51'),
(49, 'Architecture and callosal connections of visual areas 17, 18, 19 and 21 in the ferret (Mustela putorius)', 19, 1, 1, 4, '2013-02-19 15:03:47'),
(50, 'Organization of the forepaw representation in ferret somatosensory cortex', 36, 1, 2, 3, '2013-04-23 13:19:19'),
(51, 'Callosal connections of the ferret primary auditory cortex', 17, 1, 2, 3, '2013-03-22 15:42:01'),
(52, 'Comparison of responses in the anterior and primary auditory fields of the ferret cortex - 1995', 37, 0, 2, 1, '2013-02-19 14:18:33'),
(53, 'Comparison of responses in the anterior and primary auditory fields of the ferret cortex', 37, 1, 2, 3, '2013-04-23 13:35:43'),
(54, 'Visual areas in the lateral temporal cortex of the ferret (Mustela putorius)', 24, 1, 2, 3, '2013-04-23 14:47:34'),
(55, 'Physiological and anatomical evidence for multisensory interactions in auditory cortex', 27, 1, 2, 3, '2013-03-28 16:11:25'),
(56, 'Feedback connections to ferret striate cortex: direct evidence for visuotopic convergence of feedback inputs', 33, 1, 2, 3, '2013-04-23 15:11:13'),
(57, 'Somatosensory and multisensory properties of the medial bank of the ferret rostral suprasylvian sulcus', 29, 1, 0, 0, '2013-03-01 14:24:35'),
(58, 'The ferret auditory cortex: descending projections to the inferior colliculus', 26, 1, 2, 3, '2013-03-15 13:04:50'),
(59, 'The non-lemniscal auditory cortex in ferrets: convergence of corticotectal inputs in the superior colliculus', 30, 1, 0, 0, '2013-03-07 14:36:42'),
(60, 'Functional connectivity between the superficial and deeper layers of the superior colliculus: an anatomical substrate for sensorimotor integration', 23, 1, 2, 1, '2013-03-22 14:42:59'),
(61, 'The connectivity of the area postrema in the ferret.', 16, 1, 0, 0, '2013-03-18 15:46:52'),
(62, 'Auditory brainstem projections to the ferret superior colliculus: anatomical contribution to the neural coding of sound azimuth', 21, 1, 2, 1, '2013-03-25 15:11:06'),
(63, 'Topographic organization of projection from the parabigeminal nucleus to the superior colliculus in the ferret revealed with fluorescent latex microspheres', 22, 1, 0, 0, '2013-03-26 15:07:10'),
(64, 'Organization of the ferret lateral cervical nucleus and cervicothalamic tract', 34, 1, 0, 0, '2013-04-03 16:10:41'),
(65, 'Brainstem sites controlling the lower esophageal sphincter and crural diaphragm in the ferret: a neuroanatomical study', 28, 1, 0, 0, '2013-04-11 11:41:24');

-- --------------------------------------------------------

--
-- Table structure for table `injections`
--

CREATE TABLE IF NOT EXISTS `injections` (
  `injections_id` int(11) unsigned NOT NULL AUTO_INCREMENT,
  `injections_index` varchar(255) DEFAULT NULL,
  `methods_id` int(10) unsigned NOT NULL,
  `literature_id` varchar(255) DEFAULT NULL,
  `brain_sites_id` int(11) DEFAULT NULL,
  `PDC_site` varchar(255) DEFAULT NULL,
  `site_type` varchar(255) DEFAULT NULL,
  `injections_citation` text,
  `injections_refText` varchar(255) DEFAULT NULL,
  `injections_refFigures` varchar(255) DEFAULT NULL,
  `injections_hemisphere` varchar(255) DEFAULT NULL,
  `EC` int(11) unsigned DEFAULT NULL,
  `PDC_EC` int(11) unsigned DEFAULT NULL,
  `injection_volume` varchar(255) DEFAULT NULL,
  `injections_concentration` varchar(255) DEFAULT NULL,
  `injections_laminae` varchar(6) DEFAULT NULL,
  `PDC_laminae` int(11) unsigned DEFAULT NULL,
  PRIMARY KEY (`injections_id`),
  UNIQUE KEY `injection_index` (`injections_index`)
) ENGINE=MyISAM  DEFAULT CHARSET=utf8 AVG_ROW_LENGTH=964 AUTO_INCREMENT=41 ;

--
-- Dumping data for table `injections`
--

INSERT INTO `injections` (`injections_id`, `injections_index`, `methods_id`, `literature_id`, `brain_sites_id`, `PDC_site`, `site_type`, `injections_citation`, `injections_refText`, `injections_refFigures`, `injections_hemisphere`, `EC`, `PDC_EC`, `injection_volume`, `injections_concentration`, `injections_laminae`, `PDC_laminae`) VALUES
(1, 'MRI2010_1', 1, '7', 28, '1', '1', 'The parieto-occipital cortex was exposed under aseptic conditions and depth penetrations of electrodes in combination with electrophysiological record- ing (as previously described, Manger et al., 2002a,b, 2004) and sensory stimulation (visual—full field flashes of white light, auditory—loud clicks, somatosensory—brushes applied to the skin surface) were used to determine the location of the superior colliculus. Following this approximately 500 nl of tracer was delivered into the superior colliculus using a Hamiltonmicrosyringe. In two cases we injected two fluores- cent dextran tracers, fluororuby and fluoroemerald (5% in 0.1M phosphate buffer, Molecular Probes), into the left and right superior colliculi respectively. In the other two cases we injected biotinylated dextran amine tracer (5% in 0.1M phosphate buffer, Molecular Probes) into the left superior colliculus only (Fig. 8).', '82-83', '8', 'L', 3, 1, '500nl', '5%', '', 1),
(2, 'FM2011_2', 3, '8', 34, NULL, NULL, '"In one animal, an injection was made in a cortical site responsive to superior vibrissa stimulation. In two other animals, the sites were responsive to anterior vibrissa stimulation. Tracer injections consisted of a 10% mixture (in phosphate buffered saline) of 10,000 and 3,000 molecular weight biotinylated dextran amine (BDA; Invitrogen, Carlsbad CA) delivered iontophoretically through glass micropipettes with tip diameters between 20 and 40μm. The pipette was lowered to the desired depth (via hydraulic microdrive) under a continuous current of −2.75 μA to retain the BDA during pipette travel. Once a depth of 800μm was reached, positive current pulses (7s on, 7s off) of 6μA were delivered for 20 minutes. Following this, the current was switched off for ten minutes. During withdrawal of the pipette, continuous current of −2.75 μA was again used to prevent tracer leakage."', '3', '8', '?', 2, 5, '?', '10% mixture (in phosphate buffered saline) of 10,000 and 3,000 molecular weight biotinylated dextran amine', '??????', 1),
(3, 'MRI2010_3', 2, '7', 28, NULL, NULL, '"approximately 500 nl of tracer was delivered into the superior colliculus using a Hamilton microsyringe. In two cases we injected two fluores- cent dextran tracers, fluororuby and fluoroemerald (5% in 0.1 M phosphate buffer, Molecular Probes), into the left and right superior colliculi respectively."', '82', '8', 'L', 3, 1, '500 nl', '5% in 0.1 M phosphate buffer', '?', 1),
(4, 'FM2011_4', 3, '8', 32, NULL, NULL, '"Tracer injections consisted of a 10% mixture (in phosphate buffered saline) of 10,000 and 3,000 molecular weight biotinylated dextran amine (BDA; Invitrogen, Carlsbad CA) delivered iontophoretically through glass micropipettes with tip diameters between 20 and 40μm. The pipette was lowered to the desired depth (via hydraulic microdrive) under a continuous current of −2.75 μA to retain the BDA during pipette travel. Once a depth of 800μm was reached, positive current pulses (7s on, 7s off) of 6μA were delivered for 20 minutes. Following this, the current was switched off for ten minutes. During withdrawal of the pipette, continuous current of −2.75 μA was again used to prevent tracer leakage. The cortex was then covered with bone wax, the wound sutured closed, and standard postoperative care was provided. In three additional adult male ferrets, similar procedures were used to inject BDA tracer into SI cortex on the suprasylvian gyrus. SI cortex was identified using anatomical landmarks based on the work of Leclerc (1993) and Rice (1993). "', '3', '8', '?', 2, 5, '?', '10% mixture (in phosphate buffered saline) of 10,000 and 3,000 molecular weight biotinylated dextran amine', '??????', 1),
(5, 'MRI2010_5', 2, '7', 28, NULL, NULL, '"..approximately 500 nl of tracer was delivered into the superior colliculus using a Hamilton microsyringe. In two cases we injected two fluores- cent dextran tracers, fluororuby and fluoroemerald (5% in 0.1 M phosphate buffer, Molecular Probes), into the left and right superior colliculi respectively."', '82', '8', 'L', 3, 4, '500 nl ', '5%', '', 1),
(6, 'MRI2010_6', 2, '7', 28, NULL, NULL, '"approximately 500 nl of tracer was delivered into the superior colliculus using a Hamilton microsyringe. In two cases we injected two fluores- cent dextran tracers, fluororuby and fluoroemerald (5% in 0.1 M phosphate buffer, Molecular Probes), into the left and right superior colliculi respectively."', '82', '8', 'L', 3, 4, '500 nl ', '5 %', '', 1),
(7, 'MRI2010_7', 4, '7', 28, NULL, NULL, '"In the other two cases we injected biotinylated dextran amine tracer (5% in 0.1M phosphate buffer, Molecular Probes) into the left superior colliculus only (Fig. 8)."', '82', '8', 'L', 3, 4, '?', '5%', '', 1),
(8, 'MRI2010_8', 4, '7', 28, NULL, NULL, '"In the other two cases we injected biotinylated dextran amine tracer (5% in 0.1M phosphate buffer, Molecular Probes) into the left superior colliculus only (Fig. 8)."', '82', '8', 'L', 3, 4, 'unknown', '5%', '', 1),
(9, 'R1985_9', 5, '32', 63, NULL, NULL, 'HRP injections were made within area 17 in five animals. Injections were positioned on the lateral surface of the brain in an area probably 20-30” paracentral in the lower visual field representation', '226,227', '3', '?', 3, 3, '0.025-0.050 ul', '20%', '', 1),
(10, 'JMK1997_10', 6, '20', 105, NULL, NULL, 'The left occipital cortex was exposed and aspirated. The tracers were delivered from the pipette into the left SC. All injection foci were kept at least 0.5 mm from the border of the nucleus to minimize the possibility of labelling non-SC afferents.', '280', '1,2', 'L', 3, 3, '258-310', '10%', '', 1),
(11, 'JMK1997_11', 7, '20', 105, NULL, NULL, 'The left occipital cortex was exposed and aspi- rated. The tracers were delivered from the pipette into the left SC. All injection foci were kept at least 0.5 mm from the border of the nucleus to minimize the possibility of labelling non-SC afferents ... In the experiments with discrete injections of the fluorescent microspheres, each quadrant rostrolateral, .\ncaudolateral, rostromedial and caudomedial of the SC received. one large dose 300–750 nl of either green or red microspheres. Three animals had rostrocaudal placements of the two tracers and two had mediolateral placements. In ferrets 9206 and 9208, green microspheres were injected in the rostrolateral and rostromedial quadrants of the SC, and red microspheres in the caudolateral and caudomedial quadrants. The pattern of injections of the two types of microsphere was reversed in ferret 9228. In animals with mediolateral injections, green microspheres were placed in the rostromedial and caudomedial quadrants of the SC and red microspheres in the rostrolateral and caudolateral quad- rants in ferret 9230, whereas the converse pattern of injections was used in ferret 9231. After', '280', '1,2', 'L', 2, 2, '300–750 nl', 'diluted 1:10 in saline', '', 1),
(12, 'DM2010_12', 8, '31', 117, NULL, NULL, 'To identify the zone of frontal cortex that receives a direct projection from the MD, biotin dextran amine (BDA, Molecular Probes, Eugene, OR) was injected into the MD (17 injections in 13 ferrets; 4 bilateral and 9 unilateral).', '1020', '2', 'L', 3, 1, '0.3uL', '10%', '', 1),
(13, 'RPS1990_13', 9, '18', 120, NULL, NULL, 'The skull was stabilized in a stereotaxic apparatus, and the cranium and dura overlying the auditory cortex were removed. All pressure points were infiltrated with lidocaine. Neuroana- tomical tracers were then injected into AI with a 1 p1 Hamilton syringe. All injections were located in the medial ectosylvian gyrus...', '52', '4,5', 'L', 3, 1, '50-100nl', '2%', '', 1),
(14, 'RPS1990_14', 10, '18', 120, NULL, NULL, '... Neuroana- tomical tracers were then injected into AI with a 1 p1 Hamilton syringe. All injections were located in the medial ectosylvian gyrus, the location of the primary auditory cortex in the ferret ...', '52', '4,5', 'L', 3, 1, '50-100nl', '5%', '', 1),
(15, 'RPS1990_15', 11, '18', 120, NULL, NULL, '... Neuroana- tomical tracers were then injected into AI with a 1 p1 Hamilton syringe. All injections were located in the medial ectosylvian gyrus, the location of the primary auditory cortex in the ferret (Kelly et al., ''86; Phillips et al., ''88)...', '52', '4,5', 'L', 3, 1, '50-100nl', '20%', '', 1),
(16, 'MR2004_16', 13, '25', 127, NULL, NULL, 'Anterograde anatomical tracers were placed within known primary sensory representations (in V1 or in SI) to identify, via their terminal projections, cortical associational areas for those modalitie .... 1-gauge needle (supported by a modified electrode carrier). The needle tip was inserted into the selected cortex to a depth of between 1.0mm and 3.0mm and the tracer biotinylated dextran amine (BDA; 10 000 mol.wt; lysine fixable; 10% in 0.1M phosphate buffer) was pressure injected ....', '461', '2', 'L', 3, 1, '300–500 nl', '10%', '', 1),
(17, 'MR2004_17', 13, '25', 125, NULL, NULL, '. Anterograde anatomical tracers were placed within known primary sensory representations (in V1 or in SI) to identify, via their terminal projections, cortical associational areas for those modalities. [...] 1-gauge needle (supported by a modified electrode carrier). The needle tip was inserted into the selected cortex to a depth of between 1.0mm and 3.0mm and the tracer biotinylated dextran amine (BDA; 10 000 mol.wt; lysine fixable; 10% in 0.1M phosphate buffer) was pressure injected ...', '461', '2', '?', 3, 1, '300–500 nl', '10%', '', 1),
(18, 'SKB1994_18', 12, '35', 132, NULL, NULL, 'The vagus nerve was injected with horseradish peroxidase\nconjugated to wheat germ agglutinin (WGA-HRP) (Sigma), reconstituted\nto 1% in distilled water, in a series of 15 ferrets.\nAnimals were fasted for 24 h prior to anesthesia. Ferrets were\npreanesthetized with an intramuscular injection of a ketamine/\nxylazine mixture (25 mgkg ketamine:2 mg/kg xylazine). They\nthen were intubated and maintained at a surgical plane of anesthesia\nwith halothane. The vagus nerve and nodose ganglion were\napproached through a parasagittal incision. The carotid sheath\nwas visualized and opened, the vagus nerve identified, dissected\nfree from surrounding tissue, and elevated. The nerve and its\nnodose ganglion were injected with 10 µl of a 1% WGA-HRP\nsolution in distilled water delivered through a 10 µl Hamilton\nmicrosyringe through a puncture 2-3 cm distal to the nodose\nganglion. The needle of the microsyringe was threaded through\nthe nerve proximally to the level of the nodose ganglion where\nfive injections of 2 µl each were made within the substance of\nthe ganglion.', '50', '1-7', '?', 3, 1, '10 µl ', '1% WGA-HRP solution in distilled water', '', 1),
(19, 'KBNBN2007_19', 14, '27', 171, NULL, NULL, 'In the cortex, retrogradely labeled cells were found in several nonauditory areas after tracer injections in the EG (Figs 13--15).', '2182', '13-15', '?', 1, 1, '?', '10%', '', 1),
(20, 'KBNBN2007_20', 14, '27', 170, NULL, NULL, 'Figure 13 shows the location of retrogradely labeled cells in\nthe cortex following injections of 2 different tracers in the MEG, where the primary auditory fields, A1 and AAF, are located.', '2183', '13', '?', 2, 1, '?', '10%', '', 1),
(21, 'KBNBN2007_21', 14, '27', 169, NULL, NULL, 'Figure 14 shows the pattern of cortical labeling observed after injections of BDA and CTb were placed in the AEG and posterior ectosylvian gyrus (PEG), respectively. The', '2183', '14', '?', 2, 1, '?', '?', '', 1),
(22, 'KBNBN2007_22', 16, '27', 172, NULL, NULL, 'Figure 14 shows the pattern of cortical labeling observed after injections of BDA and CTb were placed in the AEG and posterior ectosylvian gyrus (PEG), respectively.', '2183', '14', '?', 2, 1, '?', '?', '', 1),
(23, 'CXML2005_23', 17, '33', 175, NULL, NULL, 'Using glass micropipettes, either ion- tophoretic (tip diameter 10–15 m) or pressure injections (tip diameter 15–40 m) of 1% CTb (low salt; List Biologic, Campbell, CA) were made into the primary visual cortex (Fig. 1A)', '313', '1,4', '?', 3, 1, '30 nl', '1%', '', 1),
(24, 'MKAC2009_24', 18, '29', 183, NULL, NULL, 'Tracer injected into the MRSS (n = 3) revealed retrogradely labeled neurons primarily in the adjacent portions of SI, as illustrated in Fig. 7a.', '244', '7', '?', 3, 1, '0.35 - 1.8 uL', '10%', '', 1),
(25, 'MKBNB2007_25', 19, '26', 188, NULL, NULL, 'The dura mater was removed, and the most posterior corner of the occipital cortex carefully aspirated until the IC was visible. Tracers were injected through a glass micropipette with a 15- to 30-lm tip diameter at different lateromedial and dorsoventral IC locations. Every tracer injection was made in the left IC', '476', '6,7', 'L', 3, 1, '?', '10%', '', 1),
(26, 'MKBNB2007_26', 19, '26', 193, NULL, NULL, 'Tracer injections located in the lateral nucleus (LN) of the IC, resulted in a distinct pattern of labeling in the auditory cortex with many labeled cells in the PEG, relatively few in the MEG, particularly in caudal MEG where A1 is found, and almost none in the AEG (Fig. 7A).', '480', '7', 'L', 3, 1, '?', '10%', '', 1),
(27, 'KBNB2010_27', 20, '30', 202, NULL, NULL, 'Four animals received neuronal tracer injections in the SC and\ntwelve animals at different locations within the auditory cortex. A summary of neuronal tracers and injection locations in each animal provided in Table 1. ', '2', '2', 'L', 3, 1, '?', '10%', '', 1),
(28, 'KBNB2010_28', 20, '30', 200, NULL, NULL, 'As expected from the analysis of retrogradely labeled cells in the EG after injections in the SC, the largest number of labeled terminals were found in the SC after injections of neuronal tracer into AVF in the AEG and into PSF in the PEG. Figure 4 shows a typical example of labeling following injections into each of these two locations (Cases F0505 and F0536, Table 1).', '8', '4', 'L', 3, 1, '?', '10%', '', 1),
(29, 'KBNB2010_29', 20, '30', 201, NULL, NULL, 'As expected from the analysis of retrogradely labeled cells in the EG after injections in the SC, the largest number of labeled terminals were found in the SC after injections of neuronal tracer into AVF in the AEG and into PSF in the PEG. Figure 4 shows a typical example of labeling following injections into each of these two locations (Cases F0505 and F0536, Table 1).', '8', '4', 'L', 3, 1, '?', '10%', '', 1),
(30, 'KDSB2003_30', 21, '23', 206, NULL, NULL, 'Small injections of 4% biocytin (in saline) were made into the sSC by iontophoresis for 10 min at 5 A on a 50% duty cycle.', '6598', '2', '?', 3, 1, '?', '4% biocytin (in saline)', '?', 1),
(31, 'KDSB2003_31', 22, '23', 206, NULL, NULL, 'Glass micropipettes were back-filled with 2 ul of 5% 10 kDa BDA (Molecular\nProbes), lysine fixable, and 100 mM NMDA (Sigma, St. Louis,\nMO) in 0.01 M PBS (Veenman et al., 1992; Jiang et al., 1993).', '6597', '2', 'left hemisphere', 3, 1, '500 nl', ' 5% 10 kDa BDA', '', 1),
(32, 'SKC1994_32', 23, '16', 207, NULL, NULL, 'The injection in animal S-484, representative of the third cat-\negory, was centered in the midline component of the AP just dorsal to the very rostra1 end of the central canal ', '35', '1,2', 'L', 3, 1, '0.010 uL', '1%', '', 1),
(33, 'SKC1994_33', 23, '16', 138, NULL, NULL, 'The injection in ferret S-543 was centered in the right medial\nand subgelatinosus subnuclei of the solitary complex and encom- passed the solitary tract (Figs. lD, 3).', '35', '1,3', 'L', 3, 1, '1ul', '1%', '', 1),
(34, 'JMK1998_34', 25, '21', 232, NULL, NULL, 'In this study, we have examined the distribution of retrogradely\nlabelled cells after multiple injections into the SC of wheat\ngerm agglutinin conjugated to horseradish peroxidase\n(WGA-HRP) to identify its sources of input from auditory\nbrainstem nuclei.', '344', '1-5,8,11,13', 'L', 3, 1, '195-310 nl', '10% aqueous solution of WGA-HRP', '', 1),
(35, 'WH1997_35', 26, '17', 148, NULL, NULL, 'In 9 of the ferrets, a craniotomy\nwas performed over the right ectosylvian cortex and one to five injections\nwere made into the middle ectosylvian area. Glass micropipettes\nwith a tip diameter of 100 mm were used to make pressure\ninjections of 0.6–1.0 ml of tracer at each site and at a depth of\n1 mm. The tracer was 5% wheat germ agglutinin-horseradish peroxidase\n(WGA-HRP; Sigma) dissolved in distilled water.', '368', '3A-F', 'Right', 2, 1, '100 ml', '5%', '', 1),
(36, 'JMK1996_36', 27, '22', 234, NULL, NULL, 'The left occipital cortex was exposed, and aspi- rated to enable visual control of the placement of tracer injections through the dorsal surface of the left SC. All injections were made unilaterally.', '218', '2,3', 'L', 3, 1, '30-68 nl', '10%', '', 1),
(37, 'ZLB2002_37', 28, '34', 237, NULL, NULL, 'The rostral cervical spinal cord was uncovered by a laminectomy\nand WGA- HRP (2%, 20-120 nl) or BDA (10%, 20-120 nl)\nwas injected into the LCN through 4-6 rostrocaudally spaced\npenetrations with a glass micropipette (tip diameter 20± 30 mm)\nattached to a Hamilton syringe.', '37', '6', '', 2, 1, '2%', '20-120nl', '', 1),
(38, 'ZLB2002_38', 35, '34', 237, NULL, NULL, 'The rostral cervical spinal cord was uncovered by a laminectomy\nand WGA-HRP (2%, 20-120 nl) or BDA (10%, 20-120 nl)\nwas injected into the LCN through 4-6 rostrocaudally spaced\npenetrations with a glass micropipette (tip diameter 20-30 mm)\nattached to a Hamilton syringe.', '37', '6', '', 1, 1, '20-120nl', '10%', '', 1),
(39, 'DM2010_39', 8, '31', 118, NULL, NULL, 'Injections into the orbital gyrus of the rostrolateral PFC resulted in anterograde\nlabeling in the medial (magnocellular) component of the MD.', '1028', '9', 'both', 2, 1, '0.05-0.3 ul', '10%', '', 1),
(40, 'MINV2004_40', 0, '24', 253, NULL, NULL, 'Interhemispheric connections, were traced with large,\nmultiple injections of WGA–HRP in the homotopic region of\nthe contralateral hemisphere (Fig. 8). The large injection sites\neffectively filled the tip of the posterior suprasylvian gyrus.', '677,683', '8', 'Not stated.', 2, 5, '~500nl', '10%', '', 1);

-- --------------------------------------------------------

--
-- Table structure for table `injections_and_outcomes`
--

CREATE TABLE IF NOT EXISTS `injections_and_outcomes` (
  `relation_id` int(11) NOT NULL AUTO_INCREMENT,
  `injections_id` int(11) NOT NULL DEFAULT '0',
  `outcome_id` int(11) NOT NULL DEFAULT '0',
  `literature_id` int(11) NOT NULL,
  PRIMARY KEY (`relation_id`)
) ENGINE=MyISAM  DEFAULT CHARSET=utf8 AUTO_INCREMENT=86 ;

--
-- Dumping data for table `injections_and_outcomes`
--

INSERT INTO `injections_and_outcomes` (`relation_id`, `injections_id`, `outcome_id`, `literature_id`) VALUES
(31, 1, 1, 7),
(32, 2, 2, 8),
(33, 1, 3, 7),
(34, 3, 1, 7),
(35, 3, 3, 7),
(36, 5, 1, 7),
(37, 6, 1, 7),
(38, 7, 1, 7),
(39, 8, 1, 7),
(40, 5, 3, 7),
(41, 6, 3, 7),
(42, 7, 3, 7),
(43, 8, 3, 7),
(44, 9, 4, 32),
(45, 0, 1, 7),
(46, 10, 6, 20),
(47, 11, 6, 20),
(48, 10, 7, 20),
(49, 11, 7, 20),
(50, 12, 8, 31),
(51, 13, 9, 18),
(52, 14, 9, 18),
(53, 15, 9, 18),
(54, 16, 10, 25),
(55, 17, 10, 25),
(56, 18, 11, 35),
(62, 9, 5, 32),
(63, 19, 14, 27),
(64, 20, 15, 27),
(65, 21, 16, 27),
(66, 22, 17, 27),
(67, 24, 19, 29),
(68, 25, 20, 26),
(69, 25, 21, 26),
(70, 26, 22, 26),
(71, 27, 23, 30),
(72, 28, 24, 30),
(73, 29, 24, 30),
(74, 32, 27, 16),
(75, 33, 28, 16),
(76, 0, 29, 21),
(77, 34, 29, 21),
(78, 34, 30, 21),
(79, 30, 25, 23),
(80, 31, 25, 23),
(81, 36, 31, 22),
(82, 37, 32, 34),
(83, 38, 32, 34),
(84, 4, 34, 8),
(85, 39, 35, 31);

-- --------------------------------------------------------

--
-- Table structure for table `injections_data`
--

CREATE TABLE IF NOT EXISTS `injections_data` (
  `data_id` int(10) unsigned NOT NULL AUTO_INCREMENT,
  `injections_id` int(11) NOT NULL,
  `literature_id` int(11) NOT NULL,
  `parameters_id` int(11) NOT NULL DEFAULT '1',
  `parameters_value` text,
  PRIMARY KEY (`data_id`)
) ENGINE=MyISAM  DEFAULT CHARSET=utf8 AUTO_INCREMENT=6 ;

--
-- Dumping data for table `injections_data`
--

INSERT INTO `injections_data` (`data_id`, `injections_id`, `literature_id`, `parameters_id`, `parameters_value`) VALUES
(5, 1, 7, 1, NULL);

-- --------------------------------------------------------

--
-- Table structure for table `injections_parameters`
--

CREATE TABLE IF NOT EXISTS `injections_parameters` (
  `parameters_id` int(10) unsigned NOT NULL AUTO_INCREMENT,
  `parameters_name` varchar(255) NOT NULL,
  `parameters_description` text NOT NULL,
  `parameters_type` int(11) NOT NULL DEFAULT '1',
  PRIMARY KEY (`parameters_id`)
) ENGINE=MyISAM  DEFAULT CHARSET=utf8 AUTO_INCREMENT=2 ;

--
-- Dumping data for table `injections_parameters`
--

INSERT INTO `injections_parameters` (`parameters_id`, `parameters_name`, `parameters_description`, `parameters_type`) VALUES
(1, 'Total number of labeled neurons', 'No description', 1);

-- --------------------------------------------------------

--
-- Table structure for table `labeling_outcome`
--

CREATE TABLE IF NOT EXISTS `labeling_outcome` (
  `outcome_id` int(10) unsigned NOT NULL AUTO_INCREMENT,
  `literature_id` int(11) NOT NULL,
  `outcome_type` int(11) NOT NULL DEFAULT '0',
  PRIMARY KEY (`outcome_id`)
) ENGINE=MyISAM  DEFAULT CHARSET=utf8 AUTO_INCREMENT=37 ;

--
-- Dumping data for table `labeling_outcome`
--

INSERT INTO `labeling_outcome` (`outcome_id`, `literature_id`, `outcome_type`) VALUES
(1, 7, 1),
(2, 8, 0),
(3, 7, 2),
(4, 32, 1),
(5, 32, 2),
(6, 20, 1),
(7, 20, 2),
(8, 31, 0),
(9, 18, 0),
(10, 25, 0),
(11, 35, 1),
(12, 35, 2),
(13, 35, 0),
(14, 27, 0),
(15, 27, 0),
(16, 27, 0),
(17, 27, 0),
(18, 33, 0),
(19, 29, 0),
(20, 26, 1),
(21, 26, 2),
(22, 26, 1),
(23, 30, 1),
(24, 30, 1),
(25, 23, 1),
(26, 23, 2),
(27, 16, 1),
(28, 16, 1),
(29, 21, 1),
(30, 21, 2),
(31, 22, 1),
(32, 34, 0),
(33, 34, 0),
(34, 8, 0),
(35, 31, 0),
(36, 24, 2);

-- --------------------------------------------------------

--
-- Table structure for table `labelled_sites`
--

CREATE TABLE IF NOT EXISTS `labelled_sites` (
  `labelled_sites_id` int(11) NOT NULL AUTO_INCREMENT,
  `outcome_id` int(11) unsigned DEFAULT NULL,
  `brain_sites_id` int(11) unsigned DEFAULT NULL,
  `labelled_sites_type` varchar(255) DEFAULT NULL,
  `PDC_SITE` varchar(255) DEFAULT NULL,
  `EC` int(11) unsigned DEFAULT NULL,
  `PDC_EC` int(11) unsigned DEFAULT NULL,
  `labelled_sites_density` int(11) DEFAULT NULL,
  `PDC_DENSITY` int(11) DEFAULT NULL,
  `total_neurons_number` varchar(255) DEFAULT NULL,
  `percent_neurons_labeled` varchar(255) DEFAULT NULL,
  `labelled_sites_laminae` varchar(6) DEFAULT NULL,
  `PDC_LAMINAE` int(11) unsigned DEFAULT NULL,
  PRIMARY KEY (`labelled_sites_id`)
) ENGINE=MyISAM  DEFAULT CHARSET=utf8 AVG_ROW_LENGTH=40 AUTO_INCREMENT=206 ;

--
-- Dumping data for table `labelled_sites`
--

INSERT INTO `labelled_sites` (`labelled_sites_id`, `outcome_id`, `brain_sites_id`, `labelled_sites_type`, `PDC_SITE`, `EC`, `PDC_EC`, `labelled_sites_density`, `PDC_DENSITY`, `total_neurons_number`, `percent_neurons_labeled`, `labelled_sites_laminae`, `PDC_LAMINAE`) VALUES
(1, 1, 3, NULL, NULL, 3, 1, 1, 1, '', '3', NULL, NULL),
(2, 1, 4, NULL, NULL, 3, 1, 3, 1, '', '11', NULL, NULL),
(3, 1, 5, NULL, NULL, 3, 1, 2, 1, '', '5', NULL, NULL),
(4, 1, 12, NULL, NULL, 3, 1, 3, 1, '', '8', NULL, NULL),
(5, 1, 15, NULL, NULL, 3, 1, 2, 1, '', '9', NULL, NULL),
(6, 1, 7, NULL, NULL, 3, 1, 2, 1, '', '7', NULL, NULL),
(7, 1, 16, NULL, NULL, 3, 1, 1, 1, '', '1', NULL, NULL),
(8, 1, 8, NULL, NULL, 3, 1, 1, 1, '', '1', NULL, NULL),
(9, 1, 13, NULL, NULL, 3, 1, 1, 1, '', '1', NULL, NULL),
(10, 1, 10, NULL, NULL, 3, 1, 1, 1, '', '1', NULL, NULL),
(11, 1, 11, NULL, NULL, 3, 1, 1, 1, '', '3', NULL, NULL),
(12, 1, 21, NULL, NULL, 3, 1, 1, 1, '', '1', NULL, NULL),
(13, 1, 17, NULL, NULL, 3, 1, 1, 1, '', '2', NULL, NULL),
(14, 1, 18, NULL, NULL, 3, 1, 1, 1, '', '3', NULL, NULL),
(15, 1, 6, NULL, NULL, 3, 1, 1, 1, '', '1', NULL, NULL),
(16, 1, 9, NULL, NULL, 3, 1, 2, 1, '', '7', NULL, NULL),
(17, 1, 20, NULL, NULL, 3, 1, 1, 1, '', '3', NULL, NULL),
(18, 1, 19, NULL, NULL, 3, 1, 2, 1, '', '7', NULL, NULL),
(19, 1, 27, NULL, NULL, 3, 1, 2, 1, '', '6', NULL, NULL),
(20, 1, 14, NULL, NULL, 3, 1, 1, 1, '', '1', NULL, NULL),
(21, 1, 1, NULL, NULL, 3, 1, 1, 1, '', '1', NULL, NULL),
(22, 1, 2, NULL, NULL, 3, 1, 1, 1, '', '1', NULL, NULL),
(23, 1, 25, NULL, NULL, 3, 1, 1, 1, '', '1', NULL, NULL),
(24, 1, 26, NULL, NULL, 3, 1, 2, 1, '', '6', NULL, NULL),
(25, 1, 24, NULL, NULL, 3, 1, 1, 1, '', '2', NULL, NULL),
(26, 1, 29, NULL, NULL, 3, 1, 1, 1, '', '3', NULL, NULL),
(27, 2, 32, NULL, NULL, 2, 6, 1, 1, '', '', '??????', 1),
(28, 2, 37, NULL, NULL, 2, 5, 1, 1, '', '', '??????', 1),
(29, 2, 36, NULL, NULL, 2, 5, 1, 4, '', '', '??????', 1),
(30, 2, 35, NULL, NULL, 2, 5, 1, 5, '', '', '??????', 1),
(31, 2, 58, NULL, NULL, 3, 1, 1, 1, '?', '?', '??????', 1),
(32, 2, 59, NULL, NULL, 3, 4, 1, 4, '?', '?', '??????', 1),
(33, 3, 25, NULL, NULL, 3, 4, 1, 4, '?', '?', '??????', 1),
(34, 3, 19, NULL, NULL, 3, 4, 1, 4, '?', '?', '??????', 1),
(35, 3, 27, NULL, NULL, 3, 4, 1, 4, '?', '?', '', 1),
(36, 4, 64, NULL, NULL, 3, 3, 1, 3, '?', '?', '???1??', 1),
(37, 4, 65, NULL, NULL, 3, 3, 1, 3, '?', '?', '???1??', 1),
(38, 4, 66, NULL, NULL, 2, 4, 1, 4, '?', '?', '', 1),
(39, 6, 71, NULL, NULL, 3, 1, 1, 1, '?', '?', '', 1),
(40, 6, 72, NULL, NULL, 3, 1, 1, 1, '?', '?', '', 1),
(41, 6, 113, NULL, NULL, 3, 1, 1, 1, '?', '?', '', 1),
(42, 6, 114, NULL, NULL, 3, 1, 1, 1, '?', '?', '', 1),
(43, 6, 74, NULL, NULL, 3, 1, 3, 1, '?', '?', '', 1),
(44, 6, 95, NULL, NULL, 3, 1, 3, 1, '?', '?', '', 1),
(45, 6, 109, NULL, NULL, 3, 1, 3, 1, '?', '?', '', 1),
(46, 6, 77, NULL, NULL, 3, 1, 3, 1, '?', '?', '', 1),
(47, 6, 100, NULL, NULL, 3, 1, 2, 1, '?', '?', '', 1),
(48, 6, 87, NULL, NULL, 3, 1, 2, 1, '?', '?', '', 1),
(49, 6, 97, NULL, NULL, 3, 1, 1, 1, '?', '?', '', 1),
(50, 6, 75, NULL, NULL, 3, 1, 3, 1, '?', '?', '', 1),
(51, 6, 84, NULL, NULL, 3, 1, 3, 1, '?', '?', '', 1),
(52, 6, 104, NULL, NULL, 3, 1, 2, 1, '?', '?', '', 1),
(53, 6, 78, NULL, NULL, 3, 1, 2, 1, '?', '?', '', 1),
(54, 6, 99, NULL, NULL, 3, 1, 1, 1, '?', '?', '', 1),
(55, 6, 91, NULL, NULL, 3, 1, 1, 1, '?', '?', '', 1),
(56, 6, 110, NULL, NULL, 3, 1, 1, 1, '?', '?', '', 1),
(57, 6, 79, NULL, NULL, 3, 1, 1, 1, '?', '?', '', 1),
(58, 6, 111, NULL, NULL, 3, 1, 1, 1, '?', '?', '', 1),
(59, 6, 96, NULL, NULL, 3, 1, 3, 1, '?', '?', '', 1),
(60, 6, 101, NULL, NULL, 3, 1, 3, 1, '?', '?', '', 1),
(61, 6, 102, NULL, NULL, 3, 1, 1, 1, '?', '?', '', 1),
(62, 6, 93, NULL, NULL, 3, 1, 3, 1, '?', '?', '', 1),
(63, 6, 115, NULL, NULL, 3, 1, 3, 1, '?', '?', '', 1),
(64, 6, 112, NULL, NULL, 3, 1, 3, 1, '?', '?', '', 1),
(65, 6, 103, NULL, NULL, 3, 1, 1, 1, '?', '?', '', 1),
(66, 7, 75, NULL, NULL, 3, 1, 2, 1, '?', '?', '', 1),
(67, 7, 84, NULL, NULL, 3, 1, 2, 1, '?', '?', '', 1),
(68, 7, 104, NULL, NULL, 3, 1, 1, 1, '?', '?', '', 1),
(69, 7, 78, NULL, NULL, 3, 1, 1, 1, '?', '?', '', 1),
(70, 7, 99, NULL, NULL, 3, 1, 1, 1, '?', '?', '', 1),
(71, 7, 91, NULL, NULL, 3, 1, 1, 1, '?', '?', '', 1),
(72, 7, 110, NULL, NULL, 3, 1, 1, 1, '?', '?', '', 1),
(73, 7, 79, NULL, NULL, 3, 1, 1, 1, '?', '?', '', 1),
(74, 7, 111, NULL, NULL, 3, 1, 1, 1, '?', '?', '', 1),
(75, 7, 109, NULL, NULL, 3, 1, 1, 1, '?', '?', '', 1),
(76, 7, 77, NULL, NULL, 3, 1, 1, 1, '?', '?', '', 1),
(77, 7, 100, NULL, NULL, 3, 1, 1, 1, '?', '?', '', 1),
(78, 7, 87, NULL, NULL, 3, 1, 1, 1, '?', '?', '', 1),
(79, 7, 97, NULL, NULL, 3, 1, 1, 1, '?', '?', '', 1),
(80, 7, 116, NULL, NULL, 3, 1, 1, 1, '?', '?', '', 1),
(81, 7, 82, NULL, NULL, 3, 1, 1, 1, '?', '?', '', 1),
(82, 7, 102, NULL, NULL, 3, 1, 1, 1, '?', '?', '', 1),
(83, 7, 94, NULL, NULL, 3, 1, 1, 1, '?', '?', '', 1),
(84, 7, 71, NULL, NULL, 3, 1, 3, 1, '?', '?', '', 1),
(85, 7, 72, NULL, NULL, 3, 1, 3, 1, '?', '?', '', 1),
(86, 7, 113, NULL, NULL, 3, 1, 3, 1, '?', '?', '', 1),
(87, 7, 114, NULL, NULL, 3, 1, 1, 1, '?', '?', '', 1),
(88, 7, 95, NULL, NULL, 3, 1, 2, 1, '?', '?', '', 1),
(89, 7, 74, NULL, NULL, 3, 1, 2, 1, '?', '?', '', 1),
(90, 7, 96, NULL, NULL, 3, 1, 2, 1, '?', '?', '', 1),
(91, 7, 101, NULL, NULL, 3, 1, 2, 1, '?', '?', '', 1),
(92, 7, 93, NULL, NULL, 3, 1, 2, 1, '?', '?', '', 1),
(93, 7, 115, NULL, NULL, 3, 1, 2, 1, '?', '?', '', 1),
(94, 7, 112, NULL, NULL, 3, 1, 1, 1, '?', '?', '', 1),
(95, 8, 118, NULL, NULL, 3, 1, 2, 1, '?', '?', '011211', 1),
(96, 9, 121, NULL, NULL, 3, 1, 1, 1, '?', '?', '', 1),
(97, 9, 122, NULL, NULL, 3, 1, 1, 1, '?', '?', '', 1),
(98, 9, 123, NULL, NULL, 3, 1, 1, 1, '?', '?', '', 1),
(99, 9, 124, NULL, NULL, 3, 1, 1, 1, '?', '?', '', 1),
(100, 10, 126, NULL, NULL, 3, 1, 3, 1, '?', '?', '', 1),
(101, 11, 136, NULL, NULL, 3, 1, 3, 1, '?', '?', '', 1),
(102, 11, 145, NULL, NULL, 3, 1, 1, 1, '?', '?', '', 1),
(103, 11, 137, NULL, NULL, 3, 1, 2, 1, '?', '?', '', 1),
(104, 11, 146, NULL, NULL, 3, 1, 1, 1, '?', '?', '', 1),
(105, 11, 135, NULL, NULL, 3, 1, 1, 1, '?', '?', '', 1),
(106, 11, 147, NULL, NULL, 3, 1, 1, 1, '?', '?', '', 1),
(107, 5, 64, NULL, NULL, 3, 3, 1, 1, '?', '?', '', 1),
(108, 5, 65, NULL, NULL, 3, 3, 1, 1, '?', '?', '', 1),
(109, 14, 156, NULL, NULL, 3, 1, 1, 1, '?', '?', '', 1),
(110, 14, 157, NULL, NULL, 3, 1, 1, 1, '?', '?', '?', 1),
(111, 14, 158, NULL, NULL, 3, 1, 1, 1, '?', '?', '?', 1),
(112, 14, 165, NULL, NULL, 3, 1, 1, 1, '?', '?', '?', 1),
(113, 14, 166, NULL, NULL, 3, 1, 1, 1, '?', '?', '?', 1),
(114, 15, 156, NULL, NULL, 3, 1, 1, 1, '?', '?', '?', 1),
(115, 15, 157, NULL, NULL, 3, 1, 1, 1, '?', '?', '?', 1),
(116, 15, 159, NULL, NULL, 3, 1, 2, 1, '?', '?', '', 1),
(117, 15, 160, NULL, NULL, 3, 1, 2, 1, '?', '?', '?', 1),
(118, 15, 165, NULL, NULL, 3, 1, 1, 1, '?', '?', '', 1),
(119, 15, 166, NULL, NULL, 3, 1, 1, 1, '?', '?', '', 1),
(120, 16, 159, NULL, NULL, 3, 1, 1, 1, '?', '?', '', 1),
(121, 16, 160, NULL, NULL, 3, 1, 1, 1, '?', '?', '', 1),
(122, 16, 165, NULL, NULL, 3, 1, 2, 1, '?', '?', '', 1),
(123, 16, 156, NULL, NULL, 3, 1, 1, 1, '?', '?', '', 1),
(124, 16, 157, NULL, NULL, 3, 1, 1, 1, '?', '?', '', 1),
(125, 17, 158, NULL, NULL, 3, 1, 1, 1, '?', '?', '', 1),
(126, 17, 159, NULL, NULL, 3, 1, 1, 1, '?', '?', '', 1),
(127, 17, 160, NULL, NULL, 3, 1, 1, 1, '?', '?', '', 1),
(128, 17, 170, NULL, NULL, 3, 1, 3, 1, '?', '?', '', 1),
(129, 17, 165, NULL, NULL, 3, 1, 1, 1, '?', '?', '', 1),
(130, 18, 176, NULL, NULL, 3, 1, 3, 1, '', '45.5', '', 1),
(131, 18, 182, NULL, NULL, 3, 1, 2, 1, '?', '15.3', '', 1),
(132, 18, 177, NULL, NULL, 3, 1, 2, 1, '?', '20.7', '', 1),
(133, 18, 178, NULL, NULL, 3, 1, 2, 1, '?', '15.8', '', 1),
(134, 18, 179, NULL, NULL, 3, 1, 1, 1, '?', '0.3', '', 1),
(135, 18, 180, NULL, NULL, 3, 1, 1, 1, '?', '0.3', '', 1),
(136, 18, 181, NULL, NULL, 3, 1, 1, 1, '?', '0.4', '', 1),
(137, 19, 184, NULL, NULL, 3, 1, 2, 1, '?', '?', '', 1),
(138, 19, 187, NULL, NULL, 3, 1, 1, 1, '?', '?', '', 1),
(139, 19, 186, NULL, NULL, 3, 1, 1, 1, '?', '?', '', 1),
(140, 19, 185, NULL, NULL, 2, 6, 1, 7, '?', '?', '', 1),
(141, 20, 195, NULL, NULL, 3, 1, 1, 5, '?', '?', '????1?', 1),
(142, 20, 192, NULL, NULL, 3, 1, 1, 4, '?', '?', '????1?', 1),
(143, 20, 190, NULL, NULL, 3, 1, 1, 4, '?', '?', '????1?', 1),
(144, 20, 191, NULL, NULL, 3, 1, 1, 4, '?', '?', '????1?', 1),
(145, 21, 189, NULL, NULL, 3, 1, 1, 4, '?', '?', '????1?', 1),
(146, 22, 192, NULL, NULL, 3, 1, 1, 1, '?', '?', '?', 1),
(147, 22, 190, NULL, NULL, 3, 1, 1, 1, '?', '?', '?', 1),
(148, 22, 191, NULL, NULL, 3, 1, 1, 1, '?', '?', '?', 1),
(149, 23, 196, NULL, NULL, 3, 1, 3, 1, '?', '?', '????1?', 1),
(150, 23, 197, NULL, NULL, 3, 1, 1, 1, '?', '?', '????1?', 1),
(151, 23, 198, NULL, NULL, 3, 1, 2, 1, '?', '?', '????1?', 1),
(152, 23, 199, NULL, NULL, 3, 1, 1, 1, '?', '?', '????1?', 1),
(153, 23, 203, NULL, NULL, 3, 1, 1, 1, '?', '?', '????1?', 1),
(154, 24, 202, NULL, NULL, 3, 1, 1, 1, '?', '?', '?', 1),
(155, 27, 209, NULL, NULL, 3, 1, 1, 1, '?', '?', '?', 1),
(156, 27, 217, NULL, NULL, 3, 1, 2, 1, '?', '?', '?', 1),
(157, 28, 207, NULL, NULL, 3, 1, 1, 1, '?', '?', '?', 1),
(158, 28, 208, NULL, NULL, 3, 1, 1, 1, '?', '?', '?', 1),
(159, 28, 210, NULL, NULL, 3, 1, 1, 1, '?', '?', '?', 1),
(160, 28, 211, NULL, NULL, 3, 1, 1, 1, '?', '?', '?', 1),
(161, 28, 212, NULL, NULL, 3, 1, 1, 1, '?', '?', '?', 1),
(162, 28, 213, NULL, NULL, 3, 1, 1, 1, '?', '?', '?', 1),
(163, 28, 214, NULL, NULL, 3, 1, 1, 1, '?', '?', '?', 1),
(164, 28, 215, NULL, NULL, 3, 1, 1, 1, '?', '?', '?', 1),
(165, 29, 221, NULL, NULL, 3, 1, 3, 1, '', '', '', 1),
(166, 29, 220, NULL, NULL, 2, 1, 2, 1, '', '', '', 1),
(167, 29, 218, NULL, NULL, 2, 1, 2, 1, '', '70-80%', '', 1),
(168, 29, 219, NULL, NULL, 3, 1, 3, 1, '', '', '', 1),
(169, 29, 224, NULL, NULL, 2, 1, 1, 1, '', '', '', 1),
(170, 29, 223, NULL, NULL, 2, 1, 1, 1, '', '', '', 1),
(171, 29, 226, NULL, NULL, 2, 1, 1, 1, '', '', '', 1),
(172, 29, 225, NULL, NULL, 2, 1, 1, 5, '', '', '', 1),
(173, 29, 233, NULL, NULL, 2, 1, 1, 5, '', '', '', 1),
(174, 29, 227, NULL, NULL, 2, 1, 1, 5, '', '', '', 1),
(175, 29, 230, NULL, NULL, 2, 1, 1, 5, '', '', '', 1),
(176, 29, 228, NULL, NULL, 2, 1, 1, 5, '', '', '', 1),
(177, 29, 231, NULL, NULL, 2, 1, 1, 5, '', '', '', 1),
(178, 29, 229, NULL, NULL, 2, 1, 1, 5, '', '', '', 1),
(179, 30, 220, NULL, NULL, 2, 1, 1, 1, '', '', '', 1),
(180, 30, 221, NULL, NULL, 3, 1, 1, 5, '', '', '', 1),
(181, 30, 218, NULL, NULL, 2, 1, 1, 5, '', '', '', 1),
(182, 30, 219, NULL, NULL, 3, 1, 1, 5, '', '', '', 1),
(183, 30, 223, NULL, NULL, 3, 1, 1, 5, '', '', '', 1),
(184, 30, 224, NULL, NULL, 2, 1, 1, 5, '', '', '', 1),
(185, 30, 227, NULL, NULL, 3, 1, 1, 5, '', '', '', 1),
(186, 30, 226, NULL, NULL, 3, 1, 1, 5, '', '', '', 1),
(187, 30, 225, NULL, NULL, 2, 1, 1, 5, '', '', '', 1),
(188, 30, 233, NULL, NULL, 3, 1, 1, 5, '', '', '', 1),
(189, 25, 205, NULL, NULL, 3, 1, 1, 1, '?', '?', '?', 1),
(190, 31, 235, NULL, NULL, 3, 1, 3, 1, '?', '?', '?', 1),
(191, 31, 236, NULL, NULL, 3, 1, 2, 1, '?', '?', '?', 1),
(192, 32, 238, NULL, NULL, 3, 3, 1, 5, '', '', '', 1),
(193, 32, 240, NULL, NULL, 3, 3, 1, 5, '', '', '', 1),
(194, 32, 241, NULL, NULL, 3, 5, 1, 5, '', '', '', 1),
(195, 32, 242, NULL, NULL, 3, 3, 1, 5, '', '', '', 1),
(196, 32, 243, NULL, NULL, 3, 3, 1, 5, '', '', '', 1),
(197, 32, 244, NULL, NULL, 3, 3, 1, 5, '', '', '', 1),
(198, 32, 245, NULL, NULL, 3, 3, 1, 5, '', '', '', 1),
(199, 32, 246, NULL, NULL, 3, 3, 1, 5, '', '', '', 1),
(200, 32, 247, NULL, NULL, 3, 3, 1, 5, '', '', '', 1),
(201, 34, 59, NULL, NULL, 3, 1, 1, 1, '', '', '', 1),
(202, 35, 117, NULL, NULL, 2, 1, 1, 5, '', '', '', 1),
(203, 36, 153, NULL, NULL, 3, 5, 1, 9, '', '', '', 1),
(204, 36, 154, NULL, NULL, 3, 5, 1, 9, '', '', '', 1),
(205, 36, 155, NULL, NULL, 3, 5, 1, 9, '', '', '', 1);

-- --------------------------------------------------------

--
-- Table structure for table `literature`
--

CREATE TABLE IF NOT EXISTS `literature` (
  `literature_id` int(11) unsigned NOT NULL AUTO_INCREMENT,
  `literature_index` varchar(255) DEFAULT NULL COMMENT 'Surname(s) of author(s) plus the print year: exapmle ABC2012',
  `literature_title` varchar(255) DEFAULT NULL,
  `literature_year` varchar(4) DEFAULT NULL,
  `literature_source` varchar(255) DEFAULT NULL COMMENT 'Journal/Chapter/Book',
  `number_or_chapter` varchar(250) DEFAULT '',
  `page_number` varchar(250) DEFAULT '',
  `literature_abstract` text,
  `literature_physicalCopy` varchar(255) DEFAULT '0' COMMENT '0 - if none, else filename',
  `doi_id` varchar(250) DEFAULT NULL,
  `pubmed_id` varchar(250) DEFAULT '',
  `literature_comments` text,
  `literature_state` int(11) NOT NULL DEFAULT '0',
  PRIMARY KEY (`literature_id`)
) ENGINE=MyISAM  DEFAULT CHARSET=utf8 AVG_ROW_LENGTH=1422 AUTO_INCREMENT=38 ;

--
-- Dumping data for table `literature`
--

INSERT INTO `literature` (`literature_id`, `literature_index`, `literature_title`, `literature_year`, `literature_source`, `number_or_chapter`, `page_number`, `literature_abstract`, `literature_physicalCopy`, `doi_id`, `pubmed_id`, `literature_comments`, `literature_state`) VALUES
(7, 'MRI2010', 'The superior colliculus of the ferret: Cortical afferents and efferent connections to dorsal thalamus', '2010', '3', '1353', '74-85', 'By injecting both biotinylated and fluorescent dextran amines into the superior colliculus of the ferret we traced its afferent connections from the cerebral cortex and its projections to nuclei of the dorsal thalamus. All visual and auditory cortical areas had retrogradely labelled layer 5 pyramidal neurons projecting to the superior colliculus, with the highest density in areas 18 and 21. Secondary somatosensory and motor cortical regions also projected to the superior colliculus. No retrograde labelling was observed in primary somatosensory, primary motor or prefrontal cortex. All visual dorsal thalamic nuclei received connections from the superior colliculus. Within the LGN, lamina C and the medial interlaminar nucleus (MIN) received dense afferents terminating with large labelled boutons. Within the lateral posterior nucleus (LP) a distinct band of moderately dense small, labelled boutons was observed, and within the pulvinar a broader and less dense region of small bouton labelling was observed. For the most part these connections are similar to those seen in the cat and other mammals, however, specific comparisons appear to delineate potential evolutionary trends related to complexity of the visual system.', 'e77d10bf170f6ebb186ad976eab3a116.pdf', NULL, '20682301', 'nothing to do here', 2),
(13, 'MIM2002', 'Areal Organization of the Posterior Parietal Cortex of the Ferret (Mustela putorius)', '2002', '4', '12', '1280-1297', 'On grounds of electrophysiological mapping, cytoarchitecture, myeloarchitecture and callosal and thalamic connectivity, we have identified two cortical areas in the posterior parietal cortex of the ferret: posterior parietal caudal and rostral (PPc and PPr). These areas occupy the lateral and suprasylvian gyri, from the cingulate sulcus (medially) to the suprasylvian sulcus (laterally) and lie between visual areas 18 and 21 (posteriorly) and the somatosensory areas (anteriorly). Within both areas a coarse representation of the visual field was found and within PPr there was also a representation of the body. Each representation mirrors those within neighboring areas. Cytoarchitectonic and myeloarchitectonic fields within this cortical region did not correspond in any simple way to the physiological representations. The architectonic differences correlate to differential callosal connectivity, with predominant connectivity corresponding to the upper hemifield/head representations. PPr and PPc receive thalamic projections from a different, but overlapping, complement of thalamic nuclei. The superimposition of somatic and visual maps in PPr might relate to the probable role of this area in transforming retinal-centered to body-centered spatial coordinates. The organization of the parietal areas in the ferret resembles that of the flying fox and might unveil a common organizational plan from which the primate posterior parietal cortex evolved.', 'Yes', '', '', '', 2),
(8, 'FM2011', 'An Examination of Somatosensory Area SIII in Ferrett Cortex', '2011', '2', '28(1-2)', '1-20', 'A somatotopically organized region on the suprasylvian gyrus of the ferret was examined using multiunit recordings and anatomical tracer injections. This area, which contains a representation of the face, was bordered by the primary somatosensory area (SI), anteriorly, and by the visually- responsive rostral posterior parietal cortex (PPr), posteriorly. Anatomical tracers revealed connections to this region from cortical areas MI, SI, MRSS, PPR and the thalamic posterior nucleus. These results are consistent with previous work in ferrets as well as with the location, physiology and connectivity of area SIII in cats. Given its associations, functional properties, location and homology, it is proposed that this region represents the third cortical somatosensory area (SIII) in ferrets.', 'link', '10.3109/08990220.2010.548465.', '', 'Author Manuscript', 2),
(9, 'RGLDMP1993', 'Cytoarchitecture of the Ferret Suprasylvian Gyms Correlated with Areas Containing Multiunit Responses Elicited by Stimulation of the Face', '1993', '2', 'Volume 10, No. 2', '161-188', 'The cytoarchitecture was studied in a segment of the ferret suprasylvian gyrus containing at least two and possibly four somesthetic representations of the face that were observed in the primary somatosensory cortex. These representations were restricted to the crown of the gyrus and were surrounded by somesthetically unresponsive cortex that extended down both sides to the base of adjacent sulci. Numerous cytoarchitectonic subdivisions were found on a qualitative basis, and were confirmed quantitatively by cluster analyses and relevant statistical tests of 10 prominent features from layers 111, IV, and V. Four distinct cytoarchitectonic subdivisions, each with a well-developed and homogeneous granular layer IV, were found distributed from anterior to posterior along the crown of the gyrus at sites corresponding to the locations of the four facial representations. The surrounding unresponsive cortex had a fragmented cytoarchitecture, especially along the medial bank and base of the coronal sulcus. This unresponsive cortex separated the facial representations from the body representations, which were located on the adjacent posterior cruciate gyrus. Most of the unresponsive subdivisions had a heterogeneous or agranular layer IV and fairly well-developed sublamination in layer 111, which may be indicative of extensive corticocortical connections. One set of unresponsive subdivisions had comparable cytoarchitectures that directly bordered the facial representations. Another set of unresponsive subdivisions with comparable ar- chitectures occupied most of the lateral bank of the gyrus. The implications of multiple representations and cytoarchitectonic fragmentation of the ferret primary somatosensory cortex are discussed in relation to the organization of the primary somatosensory cortex in other species.\nKey words somatosensory cortex, cere', 'yes', '', '', 'no real brain sites was delineated', 2),
(11, 'LZS1988', 'Organization of Primary Visual Cortex (Area 17) in the Ferret', '1988', '1', '278', '157-180', 'Anatomical and electrophysiological mapping techniques were used to\ndetermine topographic organization and arrangement of ocular dominance columns in the primary visual cortex of ferrets. From its border with area 18 on the posterior lateral gyrus, area 17 extends around the caudal pole of the hemisphere and over the splenial gyrus to the caudal bank of the splenial sulcus. The visuotopic map is oriented with the isoazimuth lines approxi- mately parallel to the long axis of the posterior lateral gyrus and the isoelevation lines approximately perpendicular to the isoazimuths. Central azimuths are represented on the posterior lateral gyrus and peripheral azimuths are represented on the splenial gyrus; the inferior visual field maps medially and the superior visual field maps laterally. As in other species, the representation of the central visual field is expanded. The ferret has a considerable degree of binocular vision. Receptive fields\ndriven through the ipsilateral eye extended more than 20" into the contra- lateral visual field. Within the region of area 17 corresponding to the binoc- ular portion of the visual field, tritiated proline injected into one eye transneuronally labelled an ipsilateral projection as a series of patchy bands roughly complementary to gaps in the labelled contralateral projection. Physiological ocular dominance columns were evident as well in that neu- rons and groups of neurons recorded in this region showed clustered ocular dominance preferences. Most single neurons studied were binocularly driven', 'yes', '', '', 'no', 2),
(12, 'MHB2010', 'Immunohistochemical Parcellation of the Ferret (Mustela putorius) Visual Cortex Reveals Substantial Homology With the Cat (Felis catus)', '2010', '1', '518(21)', '4439-4462', 'Electrophysiological mapping of the adult ferret visual cortex has until now determined the existence of 12 retinotopically distinct areas; however, in the cat, another member of the Carnivora, 20 distinct visual areas have been identified by using retinotopic mapping and immunolabeling. In the present study, the immunohistochemical approach to demarcate the areal boundaries of the adult ferret visual cortex was applied in order to overcome the difficulties in accessing the sulcal surfaces of a small, gyrencephalic brain. Nonphosphorylated neurofilament (NNF) expression profiles were compared with another classical immunostain of cortical nuclei, Cat-301 chondroitin sulfate proteoglycan (CSPG). Together, these two markers reliably demarcated the borders of the 12 previously defined areas and revealed further arealization beyond those borders to a total of 19 areas: 21a and 21b; the anterolateral, posterolateral, dorsal, and ventral lateral suprasylvian areas (ALLS, PLLS, DLS, and VLS, respectively); and the splenial and cingulate visual areas (SVA and CVA). NNF expression profile and location of the newly defined areas correlate with previously defined areas in the cat. Moreover, NNF and Cat-301 together revealed discrete expression domains in the posteroparietal (PP) cortex, demarcating four subdivisions in the caudal lateral and medial domains (PPcL and PPcM) and rostral lateral and medial domains (PPrL and PPrM), where only two retinotopic maps have been previously identified (PPc and PPr). Taken together, these studies suggest that NNF and Cat-301 can illustrate the homology between cortical areas in different species and draw out the principles that have driven evolution of the visual cortex.', 'yes', '10.1002/cne.22465.', '20853515', 'no', 2),
(14, 'MEME2008', 'Location, architecture, and retinotopy of the anteromedial lateral suprasylvian visual area (AMLS) of the ferret (Mustela putorius)', '2008', '5', '25', '27-37', 'The present paper describes the results of architectural and electrophysiological mapping observations of the medial bank of the suprasylvian sulcus of the ferret immediately caudal to somatosensory regions. The aim was to determine if the ferret possessed a homologous cortical area to the anteromedial lateral suprasylvian visual area ~AMLS! of the domestic cat. We studied the architectural features and visuotopic organization of a region that we now consider to be a homologue to the cat AMLS. This area showed a distinct architecture and retinotopic organization. The retinotopic map was complex in nature with a bias towards representation of the lower visual field. These features indicate that the region described here as AMLS in the ferret is indeed a direct homologue of the previously described cat AMLS and forms part of a hierarchy of cortical areas processing motion in the ferret visual cortex. With the results of the present study and those of earlier studies a total of twelve cortical visual areas have been determined presently for the ferret, all of which appear to have direct homologues with visual cortical areas in the cat ~which has a total of eighteen areas!.', '090ced4088b86689dea5c12456269201.pdf', '10.1017/S0952523808080036', '', 'no', 2),
(15, 'RPKS1992', 'Visual Projections Routed to the Auditory Pathway in Ferrets: Receptive Fields of Visual Neurons in Primary Auditory Cortex', '1992', '6', '12-9', '3651-3664', 'How does cortex that normally processes inputs from one sensory modality respond when provided with input from a different modality? We have addressed such a question with an experimental preparation in which retinal input is routed to the auditory pathway in ferrets. Following neonatal surgical manipulations, a specific population of retinal ganglion cells is induced to innervate the auditory thalamus and provides visual input to cells in auditory cortex (Sur et al., 1988). We have now examined in detail the visual response properties of single cells in primary auditory cortex (A1) of these rewired animals and compared the responses to those in primary visual cortex (V1) of normal animals. Cells in A1 of rewired animals differed from cells in normal V1: they exhibited larger receptive field sizes and poorer visual responsivity, and responded with longer latencies to electrical stimulation of their inputs. However, striking similarities were also found. Like cells in normal V1, A1 cells in rewired animals exhibited orientation and direction selectivity and had simple and complex receptive field organizations. Furthermore, the degree of orientation and directional selectivity as well as the proportions of simple, complex, and nonoriented cells found in A1 and V1 were very similar. These results have significant implications for possible commonalities in intracortical processing circuits between sensory cortices, and for the role of inputs in specifying intracortical circuitry.', '7548039f44a45aec6a2666c9a5226066.pdf', '', '1527604', '', 0),
(16, 'SKC1994', 'The connectivity of the area postrema in the ferret.', '1994', '3', '33(1)', '33-47', 'The area postrema (AP) is the chemosensitive trigger zone for the emetic reflex. We have investigated the connectivity of the AP and adjacent solitary complex (SC) to identify possible sites of the motor emetic center. The AP and SC were infused with HRP or WGA-HRP in 30 ferrets that were perfused transcardially after 24-72 h. A block from the pons to upper cervical spinal cord, and one with hypothalamus and basal forebrain, was cut at 50 microns, reacted, and mounted. Data support the conclusion, at variance with those from other preparations, that in ferrets the AP has reciprocal connections only with the SC, which serves as a relay in both ascending and descending pathways between AP and higher levels of the neuraxis. Connectivity of the SC with brain stem and forebrain structures including the rostral ventrolateral medulla, parabrachial nuclei, paraventricular nucleus, and amygdala was demonstrated. At least in ferrets, our results suggest that the motor emetic center must be located within the SC. While this may not apply to all species, it is also possible that some reports of AP projections elsewhere were results of label within the SC. Alternatively, the somewhat different pattern of emesis in the ferret as compared to the dog (greater role for vagal inputs in response to radiation and cytotoxic drugs, lesser role for humoral inputs) may reflect differences in AP connectivity.', '539d8c3c08a197c89a6f0218b8f34f5b.pdf', '', '7506111', '', 1),
(17, 'WH1997', 'Callosal connections of the ferret primary auditory cortex', '1997', '7', '116(2)', '367-374', 'The callosal connections of ferret auditory cortex were studied by making multiple injections of wheat germ agglutinin-horseradish peroxidase into the middle ectosylvian gyrus or by packing crystals of horseradish peroxidase into the transected corpus callosum. The primary area (AI) had strong callosal connections that arose from somata mainly located in layer III. Other layers contained sparsely distributed cells that projected across the midline. The projecting cells occurred over the whole extent of AI but were not homogeneously distributed in layer III. The axons from these cells terminated mainly in the upper layers of the contralateral cortex, where they converged onto three discrete bands. The three elongated bands lay in a dorsoventral orientation, parallel to the tonotopic axis. They were slightly curved and had a fairly uniform width. The posterior band had a width of about 200 microm, while the anterior and middle bands were more variable and had widths of 300-800 microm. The centre-to-centre distance between the posterior and middle bands was 520+/-60 microm and for the anterior to middle bands was 620+/-210 microm. The retrograde labelling produced by the same injections showed that the cell bodies had a higher density in the terminal bands than in the intervening spaces. The bands of dense callosal connections appear to correspond to the binaural summation columns, which have been clearly demonstrated in the ferret, but direct evidence of this will need to be sought in a future study. The discrete nature of the callosal bands in the ferret appears to make it a suitable species for studying the relationship between callosal terminals and those arising in other areas of the brain and for clarifying the possible existence of separate functional systems within the auditory cortex.', 'a0c624b33e0b731f4f060c0d47323c55.pdf', '', '9348135', 'DS:This paper contains tracing data but only for callosal connections which is no need of input', 2),
(18, 'RPS1990', 'Visual projections induced into the auditory pathway of ferrets. I. Novel inputs to primary auditory cortex (AI) from the LP/pulvinar complex and the topography of the MGN-AI projection', '1990', '1', '298(1)', '50-68', 'The organization of cortical circuitry responsible for processing sensory information is a\nsubject of intense examination. However, it is not known whether cortical cells in different sensory cortices process information in a way that is specific to the modality of their input, or whether there are commonalities in processing circuitry across different cortices. In our laboratory, this question has been investigated at the level of the geniculocortical pathway by routing information of one sensory modality into the processing circuitry of another modality. Appropriate early lesions cause growth of retinal axons into the auditory thalamus (MGN) (Sur et al., Science 2421437, ’88). Previously, we have established that the MGN carries the resulting visual information on to primary auditory cortex (AI), which thus contains visually responsive neurons and a topographic representation of the retina (Roe et al., SOC.\nNeurosci.\nAbstr. 14:460, ’88; Sur et al., Science 2421437, ’88). In this paper, we describe anomalous projections from the dorsal part of the thalamus, specifically the lateral posterior/pulvinar complex, into AI. This result demonstrates that thalamic neurons belonging to one modality can be induced to project to cortex that is normally of a different modality. In addition, we have studied in detail the nature of the MGN to AI projection in these animals as compared to the normal projection. The MGN to AT projection appears to be unaltered by the lesions; the location and topography of labelled cells are similar to that in normal animals. Because the MGN to AI projection is still highly divergent along the “isofrequency” dimension when compared to the tonotopic dimension, our data suggest that visual topography in the cortical map is created within the auditory cortex, perhaps by activity-dependent sharpening of the retinal representation during development.', 'be45a3253d6739f85e71050b24d0ec59.pdf', '10.1002/cne.902980105', '1698829', '!!!!!!!!\nOne must be careful this publication contains connection in normal animals and in lesioned\n!!!!!!!!\nOne should insert data only from normal animals', 2),
(19, 'MIMCT2002', 'Architecture and callosal connections of visual areas 17, 18, 19 and 21 in the ferret (Mustela putorius)', '2002', '4', '12(4)', '411-422', 'Visual areas 17, 18, 19 and 21 of the ferret can be distinguished on the grounds of cytoarchitecture, myeloarchitecture and cytochrome oxidase reactivity, and with transneuronal tract-tracing from the eye. Each visual area contains callosally connected, as well as acallosal, regions. The callosal connections originate mainly from layers 2 and 3 and, more widely, from layer 6. Callosally projecting neurons and callosal terminals are organized in three roughly medio-laterally oriented bands. The posterior and intermediate bands straddle the 17/18 and 19/21 border, respectively; the third band extends along the medial bank of the lateral suprasylvian sulcus. These bands are linked by a variable number of bridges of connections that demarcate acallosal islands. The distribution of callosal connections predicts the existence of vertical meridian representations corresponding to each of the bands and of non-isotropic representations of the visual field within the bridges and islands', 'd30cbcc81ac02ec9eaf7b403535990e5.pdf', '', '11884356', 'CAREFUL! It contains architecture data ', 1),
(20, 'JMK1997', 'Sources of subcortical projections to the superior colliculus in the ferret', '1997', '3', '755(2)', '279-292', 'We have identified brainstem and other subcortical afferents to the superior colliculus SC in the ferret, by examining the pattern of Ž.\nretrograde labelling that resulted from unilateral injections of red and green fluorescent latex microspheres or of wheat germ agglutinin conjugated to horseradish peroxidase into different regions of this midbrain nucleus. Labelled neurons were found in many structures, including somatosensory, visual and auditory nuclei. These subcortical inputs are almost all bilateral, although most are primarily ipsilateral. Despite some differences in organization, the subcortical projections to the ferret SC broadly resemble those described in other species. Following injections of red and green microspheres in either the rostral and caudal or the medial and lateral regions of the SC, double-labelled cells usually accounted for less than 10% of the total number of retrogradely labelled cells, indicating that most of the subcortical neurons project to discrete regions of the SC. Many of these afferents show some topographic organization, which is much more evident along the rostrocaudal axis of the SC than in the medial-lateral dimension. The intercollicular projection is restricted mainly to the rostral SC and demonstrates a point-to-point organization. Most of the subcortical structures caudal to the central region of the SC were labelled mainly by the tracers injected in caudal SC, while those rostral to this region, including the zona incerta and the pretectal nuclei, were labelled largely by injections in rostral SC. These findings suggest that projections originating from nuclei posterior to the central region of the SC terminate principally in caudal SC whereas afferents from structures anterior to the central region project largely to rostral SC', '390436d5f0e7fee0341e51c14f97dba3.pdf', '', '9175895', '', 2),
(21, 'JMK1998', 'Auditory brainstem projections to the ferret superior colliculus: anatomical contribution to the neural coding of sound azimuth', '1998', '1', '390(3)', '342-365', 'The mammalian superior colliculus (SC) contains a neural map of auditory space. It is not\nknown whether this topographic representation emerges at the level of the SC or is relayed\nthere from other auditory areas. We have used retrograde labelling techniques in ferrets to\nexamine the sources and pattern of innervation from auditory brainstem nuclei. After\nmultiple injections of wheat germ agglutinin conjugated to horseradish peroxidase (WGAHRP)\ninto the SC, the heaviest concentrations of labelled cells were found in the nucleus of the\nbrachium (BIN) and external nucleus of the inferior colliculus, with much weaker labelling in\nthe nucleus sagulum, dorsal, intermediate and ventral nuclei of the lateral lemniscus,\nparalemniscal regions, and periolivary nuclei. The projections were predominantly ipsilateral,\nalthough labelled cells were found on both sides of the brainstem. Single injections of\nWGA-HRP or discrete injections of red and green latex microspheres revealed that the caudal\nand lateral regions of the SC receive the heaviest projections, although the majority of the\nretrogradely labelled neurons in the contralateral BIN project to rostral SC. On the ipsilateral\nside, neurons in rostral and caudal regions of the BIN were labelled primarily by the tracer\ninjected into rostral and caudal regions of the SC, respectively. However, no clear segregation\nwas apparent in the BIN after injections into the medial and lateral regions or in any of the\nother nuclei after either injection paradigm. These data suggest that converging inputs from\nseveral auditory brainstem nuclei contribute to the construction of the auditory space map in\nthe SC, although information about sound azimuth may be conveyed to this nucleus via a\nspatially ordered projection from the ipsilateral BIN. J. Comp. Neurol. 390:342–365,\n1998.', '316d8cf912a8a240ae3a2e0f20389795.pdf', '', '9455897', '', 2),
(22, 'JMK1996', 'Topographic organization of projection from the parabigeminal nucleus to the superior colliculus in the ferret revealed with fluorescent latex microspheres', '1996', '3', '743(1-2)', '217-232', 'Unilateral, discrete injections of red and green fluorescent latex microspheres or injections of wheat germ agglutinin conjugated to horseradish peroxidase (WGA-HRP) were made into the ferret''s superior colliculus (SC) to characterize the topographic organization of the projection from the parabigeminal nucleus (PBN). Retrograde labelling in the PBN revealed that this nucleus projects bilaterally to the SC, although the heaviest projection arises from the ipsilateral PBN. The PBN-SC projection demonstrates a highly ordered organization along the rostral-caudal axis; rostral PBN projects to rostral SC and caudal PBN projects to caudal SC. The caudoventral and rostrodorsal areas of the PBN project mainly to the ipsilateral and contralateral SC, respectively. The ipsilateral pathway terminates principally in the caudal region of the SC, while the contralateral projection terminates predominantly in rostral SC. Ipsilaterally, there are slightly more neurons, located mainly in the ventral PBN, that project to the lateral SC than those, located largely in the dorsal part of the nucleus, that target the medial SC. The contralateral PBN mainly projects to the rostrolateral quadrant of the SC. These results indicate that each quadrant of the SC is innervated principally by a restricted part of the PBN: the caudolateral quadrant, which receives the heaviest ipsilateral input, and the caudomedial quadrant are targeted predominantly by the ventral and dorsal portions, respectively, of the ipsilateral PBN; the rostrolateral quadrant by the contralateral PBN, and the rostromedial quadrant, which receives the weakest input, by the dorsal portion of the nucleus on both sides. These findings suggest that activity in the PBN is relayed to distinct regions of the SC in the form of a highly ordered topographic projection. The adjacent lateral tegmentum (ALT) also projects heavily to the SC, principally on the ipsilateral side. The ALT projection to the ipsilateral SC appears to be organized in a less orderly fashion, and terminates principally in caudal SC, particularly the caudolateral quadrant. No topography was apparent for the contralateral projection.', '52e594f12c59b394f9c72be724afc44c.pdf', '', '9017249', '', 1),
(23, 'KDSB2003', 'Functional connectivity between the superficial and deeper layers of the superior colliculus: an anatomical substrate for sensorimotor integration', '2003', '6', '23(16)', '6596-6607', 'The superior colliculus (SC) transforms both visual and nonvisual sensory signals into motor commands that control orienting behavior.\nAlthough the afferent and efferent connections of this midbrain nucleus have been well characterized, little is know about the intrinsic\ncircuitry involved in sensorimotor integration. Transmission of visual signals from the superficial (sSC) to the deeper layers (dSC) of the\nSC has been implicated in both the triggering of orienting movements and the activity-dependent processes that align maps of different\nsensory modalities during development. However, evidence for the synaptic connectivity appropriate for these functions is lacking. In\nthis study, we used a variety of anatomical and physiological methods to examine the functional organization of the sSC–dSC pathway in\njuvenile and adult ferrets. Axonal tracing in adult ferrets showed that, as in other species, sSC neurons project topographically to the dSC,\nproviding a route for the transmission of visual signals to the multisensory output layers of the SC.Wefound that sSC axons terminate on\ndSC neurons that stain prominently for the NR1 subunit of the NMDA receptor, a subpopulation of which were identified as tectoreticulospinal\nprojection neurons. We also show that the sSC–dSC pathway is topographically organized and mediated by monosynaptic\nexcitatory synapses even before eye opening in young ferrets, suggesting that visual signals routed via the sSC may influence the activity\nof dSC neurons before the emergence of their multisensory response properties. These findings indicate that superficial- to deep-layer\nprojections provide spatially ordered visual signals, both during development and into adulthood, directly to SC neurons that are\ninvolved in coordinating sensory inputs with motor outputs.', '8cfd72236029b99ead3772d01b37b878.pdf', '', '12878701', '!!!!!\nOnly connectivity data for superior colliculus can be obtained\n!!!!!', 2),
(24, 'MINV2004', 'Visual areas in the lateral temporal cortex of the ferret (Mustela putorius)', '2004', '4', '14(6)', '676-689', 'Using systematic electrophysiological mapping, architectonics and the global pattern of interhemispheric connectivity, we have identified three visual areas in the lateral most part of the posterior suprasylvian gyrus. The most posterior and largest area we call area 20a and anterior to this we defined a smaller area, area 20b. These areas lie lateral to the visual areas 18, 19 and 21 and posterior to a third, but incompletely defined, visual area, area PS. Areas 20a and 20b, emphasize the representation of the upper hemifield. Their interhemispheric connections conform to the so called ‘midline rule’ in that they are abundant in regions representing central portions of the visual field, scarce or absent elsewhere. These areas are probably homologous to the homonymous areas of the cat and might be indicative of a Bauplan from which the temporal areas of primates may have evolved. ', '52c4ee6e49053fe77b29b0da3cf9aa60.pdf', '10.1093/cercor/bhh028', '15054048', 'It is not unambiguously stated in which regions of the suprasylvian gyrus the injections are performed.', 2),
(25, 'MR2004', 'Multiple sensory afferents to ferret pseudosylvian sulcal cortex', '2004', '8', '15(3)', '61-65', 'While the ferret cerebral cortex is being usedwith increasing fre- quency in studies of neural processing and development, little is known regarding the organization of its associational sensory and multisensory regions. Therefore, the present investigation used neuroanatomical methods to identify non-primary visual and somatosensory representations and their potential for multisen- sory convergence. Tracer injections made into V1 or SI cortex la- beled axon terminals within the pseudosylvian sulcal cortex (PSSC).These inputswere distributed according tomodality,with visual inputs identi¢edin thelateral aspects of the posteriordorsal\nbank, and somatosensory inputs found anterior along the dorsal bank, fundus andventralbank. Somatosensoryinputs showeda to- pographic arrangement,withinputs representing face foundmore anteriorly than those representing trunk regions. Overlap be- tween these di¡erent sensory projections occurred posteriorly in the PSSC and may represent a zone of multisensory conver- gence.These data are consistentwith thepresence of associational visual, somatosensory, and multisensory areas within the PSSC.', '3114c6dfd06c9ce6d5bbe78a15e637e3.pdf', '10.1097/01.wnr.0000111326.38420.5b', '', 'DS:this has comlications I will fisnish it later', 2),
(26, 'MKBNB2007', 'The ferret auditory cortex: descending projections to the inferior colliculus', '2007', '4', '17(2)', '475-491', 'Descending corticofugal projections are thought to play a critical role in shaping the responses of subcortical neurons. Here, we examine the origins and targets of ferret auditory corticocollicular projections. We show that the ectosylvian gyrus (EG), where the auditory cortex is located, can be subdivided into middle, anterior, and posterior regions according to the pattern of cytochrome oxidase staining and immunoreactivity for the neurofilament antibody SMI32. Injection of retrograde tracers in the inferior colliculus (IC) labeled large layer V pyramidal cells throughout the EG and adjacent sulci. Each region of the EG has a different pattern of descending projections. Neurons in the primary auditory fields in the middle EG project to the lateral nucleus (LN) of the ipsilateral IC and bilaterally to the dorsal cortex and dorsal part of the central nucleus (CN). The projection to these dorsomedial regions of the IC is predominantly ipsilateral and topographically organized. The secondary cortical fields in the posterior EG target the same midbrain areas but exclude the CN of the IC. A smaller projection to the ipsilateral LN also arises from the anterior EG, which is the only region of auditory cortex to target tegmental areas surrounding the IC, including the superior colliculus, periaqueductal gray, intercol- licular tegmentum, and cuneiform nucleus. This pattern of cortico- collicular connectivity is consistent with regional differences in physiological properties and provides another basis for subdividing ferret auditory cortex into functionally distinct areas.', 'f27ffc59053a59a10daac4e2314f7b77.pdf', '10.1093/cercor/bhj164', '16581982', '', 2),
(27, 'KBNBN2007', 'Physiological and anatomical evidence for multisensory interactions in auditory cortex', '2007', '4', '17(9)', '2172-89', 'Recent studies, conducted almost exclusively in primates, have shown that several cortical areas usually associated with modality-specific sensory processing are subject to influences from other senses. Here we demonstrate using single-unit recordings and estimates of mutual information that visual stimuli can influence the activity of units in the auditory cortex of anesthetized ferrets. In many cases, these units were also acoustically responsive and frequently transmitted more information in their spike discharge patterns in response to paired visual-auditory stimulation than when either modality was presented by itself. For each stimulus, this information was conveyed by a combination of spike count and spike timing. Even in primary auditory areas (primary auditory cortex [A1] and anterior auditory field [AAF]), approximately 15% of recorded units were found to have nonauditory input. This proportion increased in the higher level fields that lie ventral to A1/AAF and was highest in the anterior ventral field, where nearly 50% of the units were found to be responsive to visual stimuli only and a further quarter to both visual and auditory stimuli. Within each field, the pure-tone response properties of neurons sensitive to visual stimuli did not differ in any systematic way from those of visually unresponsive neurons. Neural tracer injections revealed direct inputs from visual cortex into auditory cortex, indicating a potential source of origin for the visual responses. Primary visual cortex projects sparsely to A1, whereas higher visual areas innervate auditory areas in a field-specific manner. These data indicate that multisensory convergence and integration are features common to all auditory cortical areas but are especially prevalent in higher areas.', '56f4f573765bb9257f07daeafe3f1fb3.pdf', '10.1093/cercor/bhl128', '17135481', '', 2),
(28, 'NJPSDGS2008', 'Brainstem sites controlling the lower esophageal sphincter and crural diaphragm in the ferret: a neuroanatomical study', '2008', '9', '144(1-2)', '50-60', 'The lower esophageal sphincter (LES) and the crural diaphragm (CD) surrounding the esophagogastric junction are key components of the gastroesophageal reflex mechanism, which engages the vago-vagal brainstem circuitry. Although both components work in conjunction to prevent gastroesophageal reflux, little is known about the brain area(s) where this integration takes place. The aims of this study were to: (1) trace the brainstem circuitry associated with the CD and the LES, and (2) determine possible sites of convergence. Experiments were done in adult male ferrets. Under isoflurane anesthesia, recombinant strains of the transneuronal pseudorabies virus (PRV-151 or PRV-Bablu) or the monosynaptic retrograde tracer cholera toxin beta-subunit (CTb) were injected into either the CD or the LES. Following a survival period of 5–7 days, animals were euthanized, perfused and their brains removed for dual-labeling immunofluorescence processing. In animals injected with recombinants of PRV into the CD and the LES,\ndistinct labeling was found in various brainstem nuclei including: area postrema, DMV, nucleus tractus solitarius (NTS), medial reticular formation (MRF) and nucleus ambiguous (NA). Double-labeled cells were only evident in the DMV, NTS and MRF. Injections of CTb into the CD or the LES resulted in retrograde labeling only in the DMV. These findings demonstrate the presence of a direct projection from the DMV to the CD. They further suggest that the neuronal connections responsible for CD or LES function are contained\nin circuitries that, though largely independent, may converge at the level of DMV, NTS and MRF.', '601978ce882ff7ec118272b6361ef6fe.pdf', '10.1016/j.autneu.2008.09.007', '18986853', 'No injection was done into any brain site.', 1),
(29, 'MKAC2009', 'Somatosensory and multisensory properties of the medial bank of the ferret rostral suprasylvian sulcus', '2009', '7', '196(2)', '239-251', 'In ferret cortex, the rostral portion of the suprasylvian sulcus separates primary somatosensory cortex (SI) from the anterior auditory fields. The boundary of the SI extends to this sulcus, but the adjoining medial sulcal bank has been described as "unresponsive." Given its location between the representations of two different sensory modalities, it seems possible that the medial bank of the rostral suprasylvian sulcus (MRSS) might be multisensory in nature and contains neurons responsive to stimuli not examined by previous studies. The aim of this investigation was to determine if the MRSS contained tactile, auditory and/or multisensory neurons and to evaluate if its anatomical connections were consistent with these properties. The MRSS was found to be primarily responsive to low-threshold cutaneous stimulation, with regions of the head, neck and upper trunk represented somatotopically that were primarily connected with the SI face representation. Unlike the adjoining SI, the MRSS exhibited a different cytoarchitecture, its cutaneous representation was largely bilateral, and it contained a mixture of somatosensory, auditory and multisensory neurons. Despite the presence of multisensory neurons, however, auditory inputs exerted only modest effects on tactile processing in MRSS neurons and showed no influence on the averaged population response. These results identify the MRSS as a distinct, higher order somatosensory region as well as demonstrate that an area containing multisensory neurons may not necessarily exhibit activity indicative of multisensory processing at the population level.', '8033593cf5a80c63b4747d93c34bb2ef.pdf', '10.1007/s00221-009-1843-0', '19466399', '', 1),
(30, 'KBNB2010', 'The non-lemniscal auditory cortex in ferrets: convergence of corticotectal inputs in the superior colliculus', '2010', '10', '4 (May)', '1-18', 'Descending cortical inputs to the superior colliculus (SC) contribute to the unisensory response properties of the neurons found there and are critical for multisensory integration. However, little is known about the relative contribution of different auditory cortical areas to this projection or the distribution of their terminals in the SC. We characterized this projection in the ferret by injecting tracers in the SC and auditory cortex. Large pyramidal neurons were labeled in layer V of different parts of the ectosylvian gyrus after tracer injections in the SC. Those cells were most numerous in the anterior ectosylvian gyrus (AEG), and particularly in the anterior ventral fi eld, which receives both auditory and visual inputs. Labeling was also found in the posterior ectosylvian gyrus (PEG), predominantly in the tonotopically organized posterior suprasylvian fi eld. Profuse anterograde labeling was present in the SC following tracer injections at the site of acoustically responsive neurons in the AEG or PEG, with terminal fi elds being both more prominent and clustered for inputs originating from the AEG. Terminals from both cortical areas were located throughout the intermediate and deep layers, but were most concentrated in the posterior half of the SC, where peripheral stimulus locations are represented. No inputs were identifi ed from primary auditory cortical areas, although some labeling was found in the surrounding sulci. Our fi ndings suggest that higher level auditory cortical areas, including those involved in multisensory processing, may modulate SC function via their projections into its deeper layers.', '69ad16ba7b43bca6d95304bd04996705.pdf', '10.3389/fnana.2010.00018', '20640247', '', 1),
(31, 'DM2010', 'Circuit-based localization of ferret prefrontal cortex', '2010', '4', '20(5)', '1020-1036', 'We examined the extent of the ferret prefrontal cortex (PFC) and its reciprocal connections with the mediodorsal nucleus of the thalamus (MD) by anterograde and retrograde labeling in 6- to 14- week-old male ferrets. Our results indicate that in the ferret, as in other species, MD projects heavily to the PFC although it also projects to other cortical and subcortical structures. The MD projection to PFC terminates largely in layer IV with lighter innervation of layers II, III, V, and VI. The cells projecting back to MD are mostly in layer VI. The parvocellular component of MD projects to and receives projections from the more caudal and dorsomedial component of the PFC, whereas the magnocellular portion of MD projects to and receives projections from the more rostral and lateral component of the PFC. With these results we have localized the ferret PFC, defined as a frontal cortical region with heavy reciprocal connections with the MD', 'c1a14294042f3eb6b94409fadfb1be65.pdf', '10.1093/cercor/bhp164', '19737780', '', 2),
(32, 'R1985', 'Anatomical organization of primary visual cortex (area 17) in the ferret', '1985', '1', '241(2)', '225-236', 'The present report describes the intrinsic and extrinsic cortical connec-\ntivity of striate cortex (area 17) in the ferret. Injections of horseradish peroxidase demonstrate periodic intrinsic connections over an extent of 2.5- 3.0 mm, mainly in the supragranular layers but also occurring secondarily in layer 5. These connections have a stripelike configuration, with a center- to-center spacing of 0.5-0.7 mm. Their laminar distribution and stripelike configuration resemble the pattern in the cat (Gilbert and Wiese1,‘83), an- other member of the carnivore family, but not that in monkeys. In both macaque and squirrel monkeys, these connections have a bilaminar distri- bution in layers 2-3 and 4B, and a more complicated latticelike geometry (Rockland and Lund,‘83). Their interperiod spacing, of about 0.5 mm, how- ever, is relatively constant across species. Extrinsic connections in the ferret link striate cortex with territories probably homologous to feline areas 18 and 19, and to the suprasylvian region. Callosal connections extend on the lateral surface about 1.5 mm into area 17 and 4.0 mm into area 18 beyond their common border. There are homotopical connections between striate cortices and heterotopical connections from at least areas 18 and 19 to contralateral area 17. In addition to gray matter connections, intracortical injections also result in labeled interstitial neurons in the subgriseal white matter. These occur both subjacent to an injection site in area 17, and below labeled foci in area 18 projecting back to area 17, as if interstitial neurons shared the connectivity of overlying layer 6', '07402c47b18a9affa30a12c2fbf03dcb.pdf', '10.1002/cne.902410209', '4067016', '', 2),
(33, 'CXML2005', 'Feedback connections to ferret striate cortex: direct evidence for visuotopic convergence of feedback inputs', '2005', '1', '487(3)', '312-331', 'Interareal feedback connections are a fundamental aspect of cortical architecture, yet\nmany aspects of their organization and functional relevance remain poorly understood. Previous studies have investigated the topography of feedback projections from extrastriate cortex to macaque area 17. We have extended this analysis to the ferret. We made restricted injections of cholera toxin B (CTb) into ferret area 17 and mapped the distribution of retrogradely labeled cells in extrastriate cortex. In addition to extensive label spreading within area 17, we found dense cell label in areas 18, 19, and 21 and the suprasylvian cortex and sparser connections from the lateral temporal and posterior parietal cortex. We made extensive physiological assessments of magnification factors in the extrastriate visual cortex and used these measures to convert the spread of labeled cortex in millimeters into a span in degrees of visual field. We also directly measured the visuotopic extents of receptive fields in the regions containing labeled cells in cases in which we made both CTb injections and physiological recordings in the same animals; we then compared the aggregate receptive field (ARF) of the labeled region in each extrastriate area with that of the injection site. In areas 18, 19, and 21, receptive fields of cells in regions containing labeled neurons overlapped those at the injection site but spanned a greater distance in visual space than the ARF of the injection site. The broad visuotopic extent of feedback connections is consistent with the suggestion that they contribute to response modulation by stimuli beyond the classical receptive field', '158ea04a64924f905c8cd5bf83fc549c.pdf', '10.1002/cne.20570', '15892103', '', 2),
(34, 'ZLB2002', 'Organization of the ferret lateral cervical nucleus and cervicothalamic tract', '2002', '2', '19(1)', '36-48', 'To elucidate the organization of the ferret spinocervicothalamic pathway (SCTP), we examined the lateral cervical nucleus (LCN) and the termination of the cervicothalamic tract (CTT) in this species. In thionin-stained sections, the ferret LCN appeared as an easily \n delineated column of cells in the dorsolateral funiculus from about mid-C3 to the rostra end of C1, with most cells located in the C1 and C2 segments. In transverse sections, the LCN wa s elongated along a dorsolateral to ventromedial axis and in the rostral half of C2 and caudal half of C1 continuous with the neck of the dorsal horn. The number of ferret LCN cells was estimated to 2,500± 3,700, with an average of 3,340. Substance P-like immunoreactive fibers located preferentially in the ventromedial part of the LCN, whereas serotonin-like immunoreactive fibers were found throughout the nucleus. Anterograde transport of wheat germ agglutinin ± horseradish peroxidase conjugate and\nbiotinylated dextran amine demonstrated that the ferret CTT terminates extensively in the peripheral parts of the ventral posterior lateral nucleus. Sparser termination was evident in the ventral posterior inferior nucleus, in the medial nucleus of the posterior complex, and in  the medial part of the magnocellular medial geniculate nucleus. Thus, although the LCN is significantly smaller in ferrets than in cats and raccoons, the organization of the LCN and of the cervicothalamic tract is closely similar in the three species. These findings indicate aconserved general organization of the SCTP among carnivores.', '1d7809c81081ffa11c8fc0a084730bcb.pdf', '10.1080/08990220120113039', '11962645', '', 1),
(35, 'SKB1994', 'The central connections of the vagus nerve in the ferret', '1994', '3', '33(1)', '49-63', 'The vagus nerve mediates emesis due to gastric irritation. The central representation of the vagus in the ferret was studied to establish how the nerve is connected to areas important in the regulation of emesis. In a series of 10 ferrets, WGA-HRP injections (10 um) were made into the nodose ganglion. After 24-48 h, animals were reanesthetized and perfused transcardially. A block extending from the pons to upper cervical spinal cord was cut at 50 pm and sections reacted. Nodose ganglion injections of WGA-HRP produced labeling of vagal preterminal segments in the ipsilateral dorsal vagal complex including all subnuclei of the solitary complex where the medial and subgelatinous subnuclei received the densest input, the area postrema (AP), which contained a modest amount of terminal label, and the dorsal motor nucleus of the vagus (DMX). Contralateral terminal label, quantitatively much less, was similarly distributed except that within the solitary\ncomplex it was limited to the medial and subgelatinous subnuclei. Retrogradely labeled cells formed ipsilateral dorsomedial and ventrolateral columns, corresponding, respectively, to the DMX and the nucleus ambiguus (including retrofacial and retroambiguus).', 'bed9698a0640e10ee9c51a30f0aea5b1.pdf', '', '7506112', '', 2);
INSERT INTO `literature` (`literature_id`, `literature_index`, `literature_title`, `literature_year`, `literature_source`, `number_or_chapter`, `page_number`, `literature_abstract`, `literature_physicalCopy`, `doi_id`, `pubmed_id`, `literature_comments`, `literature_state`) VALUES
(36, 'MSJ1998', 'Organization of the forepaw representation in ferret somatosensory cortex', '1998', '2', '15(4)', '253-269', 'Little is known about the function and structure of ferret somatosensory cortex. We used anatomical methods and multi-unit recordings to characterize the cytoarchitecture, functional responses and topography of the forepaw representation in ferret somatosensory cortex. The representation of the cutaneous ferret forepaw encompasses approximately the caudal half of the posterior sigmoid gyrus. The posterior sigmoid gyrus and coronal sulcus contain unique cytoarchitec- tonic fields that conform in large part to earlier descriptions of somatosensory regions in the cat. The cytoarchitectonic regions form mediolateral bands that comprise areas 4, 3a, 3b, 1, and 2 (from rostral to caudal). We studied most extensively areas 3a and 3b for functional responses to somatic stimuli; our data indicate that ferret somatosensory cortex contains at least two representations of the forepaw in these two areas. Our data also suggest that within ferret somatosensory cortex, the morphological and submodality features gradually, rather than abruptly, distinguish themselves as unique cortical fields.', 'e89abf7cee2a0b3c7eb8d07063587b07.pdf', '', '', 'Information regarding tracer injections is not specific. It is not unambiguously stated in which brain site the tracer injections were made or which sites were labelled by the tracers!!!!', 2),
(37, 'KVS1995', 'Comparison of responses in the anterior and primary auditory fields of the ferret cortex', '1995', '11', '73(4)', '1513-1523', '1. Characteristics of an anterior auditory field (AAF) in the ferret auditory cortex are described in terms of its electrophysiological responses to tonal stimuli and compared with those of primary auditory cortex (AI). Ferrets were barbiturate-anesthetized and tungsten microelectrodes were used to record single-unit responses from both AI and AAF fields. Units in both areas were presented with the same stimulus paradigms and their responses analyzed in the same manner so that a direct comparison of responses was possible. 2. The AAF is located dorsal and rostral to AI on the ectosylvian gyrus and extends into the suprasylvian sulcus rostral to AI. The tonotopicity is organized with high frequencies at the top of the sulcus bordering the high-frequency area of AI, then reversing with lower BFs extending down into the sulcus. AAF contained single units that responded to a frequency range of 0.3-30 kHz. 3. Stimuli consisted of single-tone bursts, two-tone bursts and frequency-modulated (FM) stimuli swept in both directions at various rates. Best frequency (BF) range, rate-level functions at BF, FM directional sensitivity, and variation in asymmetries of response areas were all comparable characteristics between AAF and AI. Responses in both areas were primarily phasic. 4. The characteristics that were different between the two cortical areas were: latency to tone onset, excitatory bandwidth 20 dB above threshold (BW20), and preferred FM rate as parameterized with the centroid (a weighted average of spike counts). The mean latency of AAF units was shorter than in AI (AAF: 16.8 ms, AI: 19.4 ms). BW20 measurements in AAF were typically twice as large as those found in AI (AAF: 2.5 octaves, AI 1.3 octaves). The AI centroid population had a significantly larger standard deviation than the AAF centroid population. 5. We examined the relationship between centroid and BW20 to see whether wider bandwidths were a factor in a unit''s ability to detect fast sweeps. There was significant (P < 0.05) linear correlation in AAF but not in AI. In both fields the variance of the centroid population decreased with increasing BW20. BW20 decreased as BF increased for units in both auditory fields.', '54226d90174e1980221009af00906980.pdf', '', '', 'DS:No DOI or PMID, so here the direct link\n\nhttp://jn.physiology.org/content/73/4/1513.short\n\nNo tracer injections were performed.', 2);

-- --------------------------------------------------------

--
-- Table structure for table `literature_abbreviations`
--

CREATE TABLE IF NOT EXISTS `literature_abbreviations` (
  `abbreviations_id` int(10) unsigned NOT NULL AUTO_INCREMENT,
  `abbreviations_short` varchar(250) NOT NULL,
  `abbreviations_full` varchar(350) NOT NULL,
  PRIMARY KEY (`abbreviations_id`)
) ENGINE=MyISAM  DEFAULT CHARSET=utf8 AUTO_INCREMENT=12 ;

--
-- Dumping data for table `literature_abbreviations`
--

INSERT INTO `literature_abbreviations` (`abbreviations_id`, `abbreviations_short`, `abbreviations_full`) VALUES
(1, 'J. Comp. Neurol.', 'Journal of Comparative Neurology'),
(2, 'Somatosens Mot Res', 'Somatosensory & Motor Research'),
(3, 'Brain res.', 'Brain Research'),
(4, '', 'Cerebral Cortex'),
(5, 'vis neurosci', 'Visual Neuroscience'),
(6, 'jneurosci', 'The Journal of neuroscience : the official journal of the Society for Neuroscience'),
(7, 'Exp Brain Res', 'Experimental brain research'),
(8, 'NReport', 'Neuro Report'),
(9, 'Autneu', 'Autonomic neuroscience : basic & clinical'),
(10, 'Frontiers in Neuroantomy', 'Frontiers in Neuroantomy'),
(11, 'J Neurophysiol', 'Journal of Neurophysiology');

-- --------------------------------------------------------

--
-- Table structure for table `literature_and_authors`
--

CREATE TABLE IF NOT EXISTS `literature_and_authors` (
  `lna_id` int(11) unsigned NOT NULL AUTO_INCREMENT,
  `literature_id` int(11) DEFAULT NULL,
  `authors_id` int(11) unsigned DEFAULT NULL,
  PRIMARY KEY (`lna_id`)
) ENGINE=MyISAM  DEFAULT CHARSET=utf8 AVG_ROW_LENGTH=13 AUTO_INCREMENT=310 ;

--
-- Dumping data for table `literature_and_authors`
--

INSERT INTO `literature_and_authors` (`lna_id`, `literature_id`, `authors_id`) VALUES
(2, 6, 2),
(3, 6, 3),
(4, 6, 4),
(5, 6, 5),
(49, 7, 7),
(48, 7, 6),
(47, 7, 2),
(268, 8, 9),
(267, 8, 8),
(274, 9, 15),
(273, 9, 14),
(272, 9, 13),
(271, 9, 12),
(270, 9, 11),
(269, 9, 10),
(28, 10, 1),
(251, 11, 18),
(250, 11, 17),
(249, 11, 16),
(280, 12, 20),
(279, 12, 2),
(278, 12, 19),
(261, 13, 7),
(260, 13, 21),
(259, 13, 2),
(61, 14, 5),
(60, 14, 4),
(59, 14, 3),
(58, 14, 2),
(62, 15, 22),
(63, 15, 23),
(64, 15, 24),
(65, 15, 25),
(74, 16, 28),
(73, 16, 27),
(72, 16, 26),
(255, 17, 30),
(254, 17, 29),
(164, 18, 25),
(163, 18, 22),
(162, 18, 23),
(179, 19, 32),
(178, 19, 31),
(177, 19, 21),
(176, 19, 2),
(175, 19, 7),
(154, 20, 35),
(153, 20, 34),
(152, 20, 33),
(248, 21, 34),
(247, 21, 33),
(246, 21, 35),
(258, 22, 34),
(257, 22, 35),
(256, 22, 33),
(242, 23, 35),
(241, 23, 38),
(240, 23, 37),
(239, 23, 36),
(309, 24, 7),
(308, 24, 40),
(307, 24, 39),
(306, 24, 2),
(253, 25, 9),
(252, 25, 41),
(226, 26, 35),
(225, 26, 34),
(224, 26, 44),
(223, 26, 43),
(222, 26, 42),
(204, 27, 35),
(203, 27, 45),
(202, 27, 42),
(201, 27, 43),
(200, 27, 44),
(296, 28, 52),
(295, 28, 51),
(294, 28, 50),
(293, 28, 49),
(292, 28, 48),
(291, 28, 47),
(290, 28, 46),
(212, 29, 55),
(211, 29, 9),
(210, 29, 54),
(209, 29, 53),
(216, 30, 35),
(215, 30, 44),
(214, 30, 43),
(213, 30, 42),
(282, 31, 57),
(281, 31, 56),
(151, 32, 58),
(208, 33, 62),
(207, 33, 61),
(206, 33, 60),
(205, 33, 59),
(264, 34, 65),
(263, 34, 64),
(262, 34, 63),
(188, 35, 66),
(187, 35, 26),
(186, 35, 27),
(302, 36, 70),
(301, 36, 69),
(300, 36, 68),
(305, 37, 75),
(304, 37, 74),
(303, 37, 73);

-- --------------------------------------------------------

--
-- Table structure for table `maps_relations`
--

CREATE TABLE IF NOT EXISTS `maps_relations` (
  `maps_relations_id` int(11) unsigned NOT NULL AUTO_INCREMENT,
  `maps_relations_code` int(11) DEFAULT NULL COMMENT 'should be: I S L O C or E',
  `brain_sites_id_a` int(11) DEFAULT NULL,
  `brain_sites_id_b` int(11) DEFAULT NULL,
  `literature_id` int(11) DEFAULT NULL,
  `reference_text` varchar(255) DEFAULT NULL,
  `reference_figures` varchar(255) DEFAULT NULL,
  `PDC_RELATION` int(11) DEFAULT NULL,
  `citation` text,
  `comments` varchar(255) DEFAULT NULL,
  PRIMARY KEY (`maps_relations_id`)
) ENGINE=MyISAM  DEFAULT CHARSET=utf8 AVG_ROW_LENGTH=52 AUTO_INCREMENT=56 ;

--
-- Dumping data for table `maps_relations`
--

INSERT INTO `maps_relations` (`maps_relations_id`, `maps_relations_code`, `brain_sites_id_a`, `brain_sites_id_b`, `literature_id`, `reference_text`, `reference_figures`, `PDC_RELATION`, `citation`, `comments`) VALUES
(3, 3, 67, 68, 7, '', '5', 1, 'Within the visual dorsal thalamus we found ipsilateral axonal terminals, consisting of pre-terminal branches and their boutons of collicular origin, in specific subdivisions of the lateral geniculate nucleus, lateral posterior nucleus (LP) and the pulvinar.', ''),
(4, 3, 67, 69, 7, '', '5', 1, 'Within the visual dorsal thalamus we found ipsilateral axonal terminals, consisting of pre-terminal branches and their boutons of collicular origin, in specific subdivisions of the lateral geniculate nucleus, lateral posterior nucleus (LP) and the pulvinar.', ''),
(5, 3, 67, 23, 7, '', '5', 1, 'Within the visual dorsal thalamus we found ipsilateral axonal terminals, consisting of pre-terminal branches and their boutons of collicular origin, in specific subdivisions of the lateral geniculate nucleus, lateral posterior nucleus (LP) and the pulvinar.', ''),
(6, 3, 105, 116, 20, '284', 'fig.4', 1, 'They were concentrated in the deeper layers of the SC (Fig.4) , with the greatest number in the stratum griseum .intermediale SGI or layer IV . Labelled', ''),
(7, 3, 107, 109, 20, '286', '6', 1, '', ''),
(8, 3, 81, 84, 20, '286', '1,2', 1, '[from context and acronym ... ]', ''),
(9, 1, 81, 82, 20, '279', '', 1, '[from context and acronym...]', ''),
(10, 1, 110, 91, 20, '', '', 1, '[from context and acronym name...]', ''),
(11, 3, 119, 121, 18, '52', '4,5', 1, '[from context and acronyms]', ''),
(12, 3, 119, 122, 18, '52', '4,5', 1, '[from context and acronym]', ''),
(13, 3, 119, 123, 18, '52', '4,5', 1, '[from context and acronym]', ''),
(14, 1, 125, 32, 25, '462', '2', 3, 'Three SI injections (two large, one small) were in the shoulder/trunk representations while two others (one large, one small) were centered on the face/vibrissa region, according to the maps of Leclerc et al. [6], McLaughlin et al. [7], and our own recording data.', ''),
(15, 3, 127, 128, 25, '462', '2', 3, 'The V1 injections (n¼3) were centered upon areas 17–19 and focused primarily on areas representing inferior visual space (from B+51 to 301) and from B151 ipsilateral to 351 contral- ateral, according to the maps of Manger et al. [4]', 'Manger et al. [4] -> referes to "Architecture and callosal connections of visual areas 17, 18, 19 and 2 MIMCT2002"'),
(16, 3, 127, 129, 25, '462', '2', 3, 'The V1 injections (n¼3) were centered upon areas 17–19 and focused primarily on areas representing inferior visual space (from B+51 to 301) and from B151 ipsilateral to 351 contral- ateral, according to the maps of Manger et al. [4]', 'Manger et al. [4] -> referes to "Architecture and callosal connections of visual areas 17, 18, 19 and 2 MIMCT2002"'),
(17, 3, 127, 130, 25, '462', '2', 3, 'The V1 injections (n¼3) were centered upon areas 17–19 and focused primarily on areas representing inferior visual space (from B+51 to 301) and from B151 ipsilateral to 351 contral- ateral, according to the maps of Manger et al. [4]', 'Manger et al. [4] -> referes to "Architecture and callosal connections of visual areas 17, 18, 19 and 2 MIMCT2002"'),
(18, 2, 134, 138, 35, '50', '1', 1, 'Several nuclei at the level of the obex are related to the vagus\nnerve (Fig. 1). These nuclei, sometimes referred to as the dorsal\nvagal complex (DVC), include the area postrema, dorsal motor\nnucleus of the vagus (DMX), and the solitary tract (ST) with its\nsurrounding nuclei. The nucleus ambiguus, located in the ventrolateral\npart of the tegmentum medial to the spinal trigeminus\nand dorsal to the inferior olivary complex, though not part of the\nDVC, is part of the vagal system in that it is the source of lower\nmotoneurons in the nerve.', ''),
(19, 2, 135, 138, 35, '50', '1', 1, 'Several nuclei at the level of the obex are related to the vagus\nnerve (Fig. 1). These nuclei, sometimes referred to as the dorsal\nvagal complex (DVC), include the area postrema, dorsal motor\nnucleus of the vagus (DMX), and the solitary tract (ST) with its\nsurrounding nuclei. The nucleus ambiguus, located in the ventrolateral\npart of the tegmentum medial to the spinal trigeminus\nand dorsal to the inferior olivary complex, though not part of the\nDVC, is part of the vagal system in that it is the source of lower\nmotoneurons in the nerve.', ''),
(20, 2, 139, 32, 36, '265', '?', 1, 'Moreover, our data for the forepaw representation agree substantially with results described for the face representation in ferret somatosensory cortex (LeClerc et al., 1993; Rice et al., 1993). In these studies, the authors describe 13 different cytoarchitectonic fields in the suprasylvian (coronal) gyrus, and found that a subset of them corresponds to conventional descriptions of somatosensory cortex, i.e., areas 3a, 3b, 1, and 2', ''),
(21, 2, 140, 32, 36, '265', '?', 1, 'Moreover, our data for the forepaw representation agree substantially with results described for the face representation in ferret somatosensory cortex (LeClerc et al., 1993; Rice et al., 1993). In these studies, the authors describe 13 different cytoarchitectonic fields in the suprasylvian (coronal) gyrus, and found that a subset of them corresponds to conventional descriptions of somatosensory cortex, i.e., areas 3a, 3b, 1, and 2', ''),
(22, 2, 142, 32, 36, '265', '?', 1, 'Moreover, our data for the forepaw representation agree substantially with results described for the face representation in ferret somatosensory cortex (LeClerc et al., 1993; Rice et al., 1993). In these studies, the authors describe 13 different cytoarchitectonic fields in the suprasylvian (coronal) gyrus, and found that a subset of them corresponds to conventional descriptions of somatosensory cortex, i.e., areas 3a, 3b, 1, and 2', ''),
(23, 2, 143, 32, 36, '265', '?', 1, 'Moreover, our data for the forepaw representation agree substantially with results described for the face representation in ferret somatosensory cortex (LeClerc et al., 1993; Rice et al., 1993). In these studies, the authors describe 13 different cytoarchitectonic fields in the suprasylvian (coronal) gyrus, and found that a subset of them corresponds to conventional descriptions of somatosensory cortex, i.e., areas 3a, 3b, 1, and 2', ''),
(24, 4, 148, 151, 17, '368', '?', 7, 'ME mainly corresponds to the primary auditory area, but its anterodorsal border appears to correspond to the anterior auditory field (Kowalski et al. 1995; Wallace et al. 1997).', ''),
(25, 1, 148, 152, 17, '368', '?', 7, 'ME mainly corresponds to the primary auditory area, but its anterodorsal border appears to correspond to the anterior auditory field (Kowalski et al. 1995; Wallace et al. 1997).', ''),
(26, 3, 170, 162, 27, '2183', '1,13', 1, 'Figure 13 shows the location of retrogradely labeled cells in\nthe cortex following injections of 2 different tracers in the MEG, where the primary auditory fields, A1 and AAF, are located', ''),
(27, 3, 170, 163, 27, '2183', '1,13', 1, 'Figure 13 shows the location of retrogradely labeled cells in\nthe cortex following injections of 2 different tracers in the MEG, where the primary auditory fields, A1 and AAF, are located', ''),
(28, 3, 169, 164, 27, '2183', '1,14', 1, 'Figure 14 shows the pattern of cortical labeling observed after injections of BDA and CTb were placed in the AEG and posterior ectosylvian gyrus (PEG), respectively.', ''),
(29, 3, 169, 167, 27, '2183', '1,14', 1, 'Figure 14 shows the pattern of cortical labeling observed after injections of BDA and CTb were placed in the AEG and posterior ectosylvian gyrus (PEG), respectively.', ''),
(30, 3, 172, 173, 27, '2183', '1,14', 1, 'Figure 14 shows the pattern of cortical labeling observed after injections of BDA and CTb were placed in the AEG and posterior ectosylvian gyrus (PEG), respectively.', ''),
(31, 3, 172, 174, 27, '2183', '1,14', 1, 'Figure 14 shows the pattern of cortical labeling observed after injections of BDA and CTb were placed in the AEG and posterior ectosylvian gyrus (PEG), respectively.', ''),
(32, 1, 156, 128, 27, '2181', '1', 1, 'Visual, somatosensory, and parietal areas of the ferret cortex were identified on the basis of previous anatomical and physiological studies (Innocenti et al. 2002; Manger et al. 2002, 2004).', ''),
(33, 1, 157, 129, 27, '2181', '1', 1, 'Visual, somatosensory, and parietal areas of the ferret cortex were identified on the basis of previous anatomical and physiological studies (Innocenti et al. 2002; Manger et al. 2002, 2004).', ''),
(34, 1, 158, 130, 27, '2181', '1', 1, 'Visual, somatosensory, and parietal areas of the ferret cortex were identified on the basis of previous anatomical and physiological studies (Innocenti et al. 2002; Manger et al. 2002, 2004).', ''),
(35, 1, 159, 153, 27, '2181', '1', 1, 'Visual, somatosensory, and parietal areas of the ferret cortex were identified on the basis of previous anatomical and physiological studies (Innocenti et al. 2002; Manger et al. 2002, 2004).', ''),
(36, 1, 160, 154, 27, '2181', '1', 1, 'Visual, somatosensory, and parietal areas of the ferret cortex were identified on the basis of previous anatomical and physiological studies (Innocenti et al. 2002; Manger et al. 2002, 2004).', ''),
(37, 1, 166, 61, 27, '2181', '1', 1, 'Visual, somatosensory, and parietal areas of the ferret cortex were identified on the basis of previous anatomical and physiological studies (Innocenti et al. 2002; Manger et al. 2002, 2004).', ''),
(38, 1, 175, 128, 33, '314', '1,4', 1, 'Lateral view of ferret brain depicting typical CTb injection location (arrow) relative to the sulcal pattern and areal boundaries described by Innocenti et al. (2002) and Manger et al. (2002a,b).', ''),
(39, 1, 176, 129, 33, '314', '1,4', 1, 'Lateral view of ferret brain depicting typical CTb injection location (arrow) relative to the sulcal pattern and areal boundaries described by Innocenti et al. (2002) and Manger et al. (2002a,b).', ''),
(40, 1, 182, 130, 33, '314', '1,4', 1, 'Lateral view of ferret brain depicting typical CTb injection location (arrow) relative to the sulcal pattern and areal boundaries described by Innocenti et al. (2002) and Manger et al. (2002a,b).', ''),
(41, 1, 177, 130, 33, '314', '1,4', 1, 'Lateral view of ferret brain depicting typical CTb injection location (arrow) relative to the sulcal pattern and areal boundaries described by Innocenti et al. (2002) and Manger et al. (2002a,b).', ''),
(42, 1, 179, 61, 33, '314', '1,4', 1, 'Lateral view of ferret brain depicting typical CTb injection location (arrow) relative to the sulcal pattern and areal boundaries described by Innocenti et al. (2002) and Manger et al. (2002a,b).', ''),
(43, 1, 180, 60, 33, '314', '1,4', 1, 'Lateral view of ferret brain depicting typical CTb injection location (arrow) relative to the sulcal pattern and areal boundaries described by Innocenti et al. (2002) and Manger et al. (2002a,b).', ''),
(44, 3, 196, 200, 30, '8', '2,4', 1, 'As expected from the analysis of retrogradely labeled cells in the EG after injections in the SC, the largest number of labeled terminals were found in the SC after injections of neuronal tracer into AVF in the AEG and into PSF in the PEG. Figure 4 shows a typical example of labeling following injections into each of these two locations (Cases F0505 and F0536, Table 1).', ''),
(45, 3, 198, 201, 30, '8', '2,4', 1, 'As expected from the analysis of retrogradely labeled cells in the EG after injections in the SC, the largest number of labeled terminals were found in the SC after injections of neuronal tracer into AVF in the AEG and into PSF in the PEG. Figure 4 shows a typical example of labeling following injections into each of these two locations (Cases F0505 and F0536, Table 1).', ''),
(46, 1, 196, 169, 30, '4', '4', 1, 'In the AEG, at least two non-tonotopic areas have been characterized, the anterodorsal fi eld (ADF) and, ventral to it, the anteroventral fi eld (AVF) (Bizley et al., 2005)', ''),
(47, 1, 197, 170, 30, '4', '4', 1, 'and also by Nissl and CO staining patterns (Bajo et al., 2007). Ferret auditory cortex is located in the ectosylvian gyrus (EG) and its middle, anterior and posterior regions (MEG, AEG, and PEG, respectively) can be distinguished according to the distribu- tion pattern of SMI32\nimmunostaining (Figure 1B, dashed lines)', ''),
(48, 1, 198, 172, 30, '4', '4', 1, 'and also by Nissl and CO staining patterns (Bajo et al., 2007). Ferret auditory cortex is located in the ectosylvian gyrus (EG) and its middle, anterior and posterior regions (MEG, AEG, and PEG, respectively) can be distinguished according to the distribu- tion pattern of SMI32\nimmunostaining (Figure 1B, dashed lines)', ''),
(49, 2, 206, 204, 23, '6596', '2', 1, 'Transmission of visual signals from the superficial (sSC) to the deeper layers (dSC) of the\nSC has been implicated in both the triggering of orienting movements and the activity-dependent processes that align maps of different\nsensory modalities during development.', ''),
(50, 2, 205, 204, 23, '6596', '2', 1, 'Transmission of visual signals from the superficial (sSC) to the deeper layers (dSC) of the\nSC has been implicated in both the triggering of orienting movements and the activity-dependent processes that align maps of different\nsensory modalities during development.', ''),
(51, 2, 219, 218, 21, '344', '', 1, 'Within the IC, the great majority of labelled neurons were found in the ICX and BIC, with very few (apporximately 5% of the total nimber of labelled IC neurons) in the ICC and ICP.', ''),
(52, 2, 220, 218, 21, '344', '', 1, 'Within the IC, the great majority of labelled neurons were found in the ICX and BIC, with very few (apporximately 5% of the total nimber of labelled IC neurons) in the ICC and ICP.', ''),
(53, 2, 222, 218, 21, '344', '', 1, 'Within the IC, the great majority of labelled neurons were found in the ICX and BIC, with very few (apporximately 5% of the total nimber of labelled IC neurons) in the ICC and ICP.', ''),
(54, 2, 223, 218, 21, '344', '', 1, 'Within the IC, the great majority of labelled neurons were found in the ICX and BIC, with very few (apporximately 5% of the total nimber of labelled IC neurons) in the ICC and ICP.', ''),
(55, 1, 137, 252, 28, '50', '5', 1, 'LES relaxation has been shown to be vagally mediated by neurons\nin the dorsal motor nucleus of the vagus (DMV)', '');

-- --------------------------------------------------------

--
-- Table structure for table `methods`
--

CREATE TABLE IF NOT EXISTS `methods` (
  `methods_id` int(10) unsigned NOT NULL AUTO_INCREMENT,
  `literature_id` int(10) unsigned NOT NULL,
  `reference_text` varchar(250) NOT NULL,
  `reference_figures` varchar(250) NOT NULL,
  `tracers_id` int(11) NOT NULL,
  `bilateral_use` varchar(100) NOT NULL,
  `injection_method` varchar(100) NOT NULL,
  `survival_time` varchar(100) NOT NULL,
  `section_thickness` varchar(100) NOT NULL,
  `number_of_sections` varchar(255) NOT NULL,
  `comments` text NOT NULL,
  PRIMARY KEY (`methods_id`)
) ENGINE=MyISAM  DEFAULT CHARSET=utf8 AUTO_INCREMENT=36 ;

--
-- Dumping data for table `methods`
--

INSERT INTO `methods` (`methods_id`, `literature_id`, `reference_text`, `reference_figures`, `tracers_id`, `bilateral_use`, `injection_method`, `survival_time`, `section_thickness`, `number_of_sections`, `comments`) VALUES
(1, 7, '82-83', '8', 2, 'R', 'Hamilton microsyringe', '2 weeks', '50 μm', '?', 'no sufficient explanation for use of series: "..a series of alternate sections was stained for Nissl, CO, and mounted on gel-coated slides for fluorescent microscopy or reacted to reveal the transported biotinylated dextran."'),
(2, 7, '82', '8', 1, 'no', 'Pressure - Hamilton microsyringe', '2 weeks', '50 μm', '?', '"...approximately 500 nl of tracer was delivered into the superior colliculus using a Hamilton microsyringe. In two cases we injected two fluorescent dextran tracers, fluororuby and fluoroemerald (5% in 0.1 M phosphate buffer, Molecular Probes), into the left and right superior colliculi respectively."\n\nuse of sections not sufficiently specified: "...a series of alternate sections was stained for Nissl, CO, and mounted on gel-coated slides for fluorescent microscopy or reacted to reveal the transported biotinylated dextran."'),
(3, 8, '3', '8', 3, '?', 'I', '10-14days', '75μm', '', '"One series of sections from each animal (at 150 μm intervals) was processed for BDA visualization using the avidin-biotin peroxidase method, according to the protocol of Veenman (1992) and heavy-metal intensified. "'),
(4, 7, '82-83', '8', 3, 'L', 'P - Hamilton microsyringe', '2 weeks', '50 μm', '?', '"we injected biotinylated dextran amine tracer (5% in 0.1M phosphate buffer, Molecular Probes) into the left superior colliculus only (Fig. 8)."\n\nseries not well defined: "..a series of alternate sections was stained for Nissl, CO, and mounted on gel-coated slides for fluorescent microscopy or reacted to reveal the transported biotinylated dextran."'),
(5, 32, '225', '3', 4, '?', 'Hamilton syringe', '3 days', '40 um', '?', ''),
(6, 20, '280', '?', 5, 'No', 'Micropipete', '24-48 hours', '40um', '?', ''),
(7, 20, '280', '1', 6, 'no', 'Micropipete', '24-48 hours', '40 um', '?', ''),
(8, 31, '1020', '?', 3, 'yes', 'Hamilton syringe', '24-72h', '70um', '?', ''),
(9, 18, '52', '?', 5, '?', 'Hamilton syringe', '5-7 days', '50 um', '?', ''),
(10, 18, '52', '4,5', 7, '?', 'Hamilton syringe', '5-7 days', '50 um', '?', ''),
(11, 18, '52', '4,5', 4, '?', 'Hamilton syringe', '5-7 days', '50 um', '?', ''),
(12, 35, '50', '', 5, '', 'Hamilton microsyringe', '24-48 h ', '50 µm', '', ''),
(13, 25, '461', '2,3', 3, '?', 'Hamilton syringe', '7-9 days', '50 um', '?', ''),
(14, 27, '2175', '?', 3, '?', 'iontophoresis', '2-4weeks', '50um', '?', 'p 2175 : Every third series of sections was used to analyze the tracer labeling.\nFig 13, p 2184: "Every fifth section (50-lm thick) was examined, but, for the purpose of illustration, labeling from pairs of sections was collapsed onto single sections."'),
(15, 27, '2175', '?', 1, '?', 'iontophoresis OR pressure with a nanoejector', '2-4 weeks', '50um', '?', 'p 2175 : Every third series of sections was used to analyze the tracer labeling.\nFig 13, p 2184: "Every fifth section (50-lm thick) was examined, but, for the purpose of illustration, labeling from pairs of sections was collapsed onto single sections."'),
(16, 27, '2175', '?', 8, '?', 'iontophoresis or pressure with a nanoejector', '2-4 weeks', '50um', '?', 'p 2175 : Every third series of sections was used to analyze the tracer labeling.\nFig 13, p 2184: "Every fifth section (50-lm thick) was examined, but, for the purpose of illustration, labeling from pairs of sections was collapsed onto single sections."'),
(17, 33, '313', '4', 8, '?', 'Micropipete OR iontophoretic OR pressure injections', '7-9 days', '40 um', '?', ''),
(18, 29, '241', '7', 3, '?', 'Hamilton syringe', '7-10 days', '50 um', '?', ''),
(19, 26, '476', '?', 3, 'yes', 'Micropipete OR iontophoretic OR pressure injections', '2-5 weeks', '50 um', '?, 1 of each 150 um', ''),
(20, 30, '2-3', '?', 3, 'yes', 'iontophoretic OR pressure injections', '2-5 weeks', '50 um', '?, 1 of each 150 um', ''),
(21, 23, '6597', '?', 9, '?', 'Iontophoresis', '20hr', '50 µm', '?', ''),
(22, 23, '6597', '?', 3, '?', 'Glass micropipettes', '7 days', '50 µm', '?', ''),
(23, 16, '34', '1-3', 5, 'no', 'iontophoretic OR pressure injections', '24-72 hours', '50 um', '?', ''),
(24, 23, '343', '-', 5, 'No', 'Glass micropipettes', '1-2 days', '?', '?', ''),
(25, 21, '343', '', 5, 'No', 'Glass micropipettes', '1-2 days', '?', '', ''),
(26, 17, '368', '3A-F', 5, '', 'Pressure injection', '2 days', '40 um', '', ''),
(27, 22, '218', '2', 5, 'yes', 'Micropipete', '1-2 days', '40 um', '?', ''),
(28, 34, '37', '', 5, '?', 'Hamilton microsyringe', '2 days', '40 um', '', ''),
(29, 34, '37', '', 5, '?', 'Hamilton microsyringe', '2 days', '40 um', '', ''),
(30, 34, '37', '', 5, '?', 'Hamilton microsyringe', '2 days', '40 um', '', ''),
(31, 34, '37', '', 5, '?', 'Hamilton microsyringe', '2 days', '40 um', '', ''),
(32, 34, '37', '', 5, '?', 'Hamilton microsyringe', '2 days', '40 um', '', ''),
(33, 34, '37', '', 5, '?', 'Hamilton microsyringe', '2 days', '40 um', '', ''),
(34, 34, '37', '', 5, '?', 'Hamilton microsyringe', '2 days', '40 um', '', ''),
(35, 34, '37', '6', 3, '', 'Hamilton microsyringe', '2 weeks', '40um', '', '');

-- --------------------------------------------------------

--
-- Table structure for table `parameters`
--

CREATE TABLE IF NOT EXISTS `parameters` (
  `parameters_id` int(10) unsigned NOT NULL AUTO_INCREMENT,
  `parameters_name` varchar(200) NOT NULL,
  `description` text,
  `parameters_type` int(11) NOT NULL DEFAULT '1',
  PRIMARY KEY (`parameters_id`)
) ENGINE=MyISAM  DEFAULT CHARSET=utf8 AUTO_INCREMENT=11 ;

--
-- Dumping data for table `parameters`
--

INSERT INTO `parameters` (`parameters_id`, `parameters_name`, `description`, `parameters_type`) VALUES
(1, 'Primary cell diameter', NULL, 1),
(2, 'Secondary cell diameter', NULL, 1),
(3, 'Density', NULL, 1),
(4, 'number of layers', NULL, 1),
(5, 'Laminar differentiation', NULL, 1),
(6, 'General architecture', 'if there is no another way to describe data', 2),
(7, 'Neuronal morphology', 'Appearance, e.g., size, of neurons', 1),
(8, 'thickness', 'size of width of the area', 1),
(9, 'myelination', 'myelination of the layer from low to high', 1),
(10, 'CO reactivity', 'cytochrome oxidase (CO) reactivity - (Carroll and Wong-Riley, 1984)', 1);

-- --------------------------------------------------------

--
-- Table structure for table `pdc`
--

CREATE TABLE IF NOT EXISTS `pdc` (
  `PDC_id` int(11) unsigned NOT NULL AUTO_INCREMENT,
  `PDC_name` varchar(1) DEFAULT NULL,
  PRIMARY KEY (`PDC_id`)
) ENGINE=MyISAM  DEFAULT CHARSET=utf8 AVG_ROW_LENGTH=20 AUTO_INCREMENT=19 ;

--
-- Dumping data for table `pdc`
--

INSERT INTO `pdc` (`PDC_id`, `PDC_name`) VALUES
(1, 'A'),
(2, 'B'),
(3, 'C'),
(4, 'D'),
(5, 'E'),
(6, 'F'),
(7, 'G'),
(8, 'H'),
(9, 'I'),
(10, 'J'),
(11, 'K'),
(12, 'L'),
(13, 'M'),
(14, 'N'),
(15, 'O'),
(16, 'P'),
(17, 'Q'),
(18, 'R');

-- --------------------------------------------------------

--
-- Table structure for table `relation_codes`
--

CREATE TABLE IF NOT EXISTS `relation_codes` (
  `relation_codes_id` int(11) unsigned NOT NULL AUTO_INCREMENT,
  `relation_codes_name` varchar(1) DEFAULT NULL,
  `relation_codes_desc` varchar(255) DEFAULT NULL,
  PRIMARY KEY (`relation_codes_id`)
) ENGINE=MyISAM  DEFAULT CHARSET=utf8 AVG_ROW_LENGTH=38 AUTO_INCREMENT=7 ;

--
-- Dumping data for table `relation_codes`
--

INSERT INTO `relation_codes` (`relation_codes_id`, `relation_codes_name`, `relation_codes_desc`) VALUES
(1, 'I', 'is Identical to'),
(2, 'S', 'is Subarea of'),
(3, 'L', 'is Large than'),
(4, 'O', 'is Overlap of'),
(5, 'C', 'is 2D or 3D lamina is Collapsed onto 2D of '),
(6, 'E', 'includes lamina of ');

-- --------------------------------------------------------

--
-- Table structure for table `tracers`
--

CREATE TABLE IF NOT EXISTS `tracers` (
  `tracers_id` int(11) NOT NULL AUTO_INCREMENT,
  `tracers_name` varchar(250) NOT NULL,
  `tracers_description` text NOT NULL,
  PRIMARY KEY (`tracers_id`)
) ENGINE=MyISAM  DEFAULT CHARSET=utf8 AUTO_INCREMENT=10 ;

--
-- Dumping data for table `tracers`
--

INSERT INTO `tracers` (`tracers_id`, `tracers_name`, `tracers_description`) VALUES
(1, 'fluororuby', 'fluorescent dextran tracer'),
(2, 'fluoroemerald', 'fluorescent dextran tracer'),
(3, 'BDA', 'biotinylated dextran amine'),
(4, 'HRP', 'Horseradish peroxidase'),
(5, 'WGA-HRP', 'wheat germ agglutinin conjugated to horseradish peroxidase '),
(6, 'Fluorescent microspheres', 'The fluorescent microspheres 30–90 nm diameter; Lumafluor, New York, USA'),
(7, 'Fast Blue', ''),
(8, 'CTbeta', 'cholera toxin subunit beta'),
(9, 'Biocytin', '4% biocytin in saline');

/*!40101 SET CHARACTER_SET_CLIENT=@OLD_CHARACTER_SET_CLIENT */;
/*!40101 SET CHARACTER_SET_RESULTS=@OLD_CHARACTER_SET_RESULTS */;
/*!40101 SET COLLATION_CONNECTION=@OLD_COLLATION_CONNECTION */;
